# Supplementary material for: Noncanonical CDK4 signaling rescues diabetes in a mouse model by promoting β cell differentiation
Source: J Clin Invest. 2023 Sep 15;133(18):e166490. doi: 10.1172/JCI166490 (PMC10503800; doi:10.1172/JCI166490)
Supplement: Supplemental table 1 [file jci-133-166490-s010.xlsx]

## Sheet: Kmeans gene lists
Supplementary Table 1. Kmeans gene lists, associated with Figure 3D
		Cluster	Irs2+/+, Cdk4 wt/wt	Irs2+/+, Cdk4 wt/wt	Irs2+/+, Cdk4 wt/wt	Irs2-/-, Cdk4 wt/wt	Irs2-/-, Cdk4 wt/wt	Irs2-/-, Cdk4 wt/wt	Irs2-/-, Cdk4 R24C/R24C	Irs2-/-, Cdk4 R24C/R24C
ENSMUSG00000021268	Meg3	A	1.94401	1.20911	-3.07918	1.78152	-2.73908	-2.25985	2.47873	0.664744
ENSMUSG00000092274	Neat1	A	2.24353	0.979397	-2.53768	1.48286	-2.43221	-2.46316	1.67509	1.05217
ENSMUSG00000026034	Clk1	A	1.06014	0.986382	-1.9065	0.997662	-1.93486	-1.91883	1.47525	1.24075
ENSMUSG00000029068	Ccnl2	A	1.33237	0.954947	-1.95555	1.22462	-1.88591	-1.84637	1.42351	0.752388
ENSMUSG00000037266	Rsrp1	A	1.32478	1.24053	-1.57728	0.981546	-1.60271	-2.28044	0.949735	0.963836
ENSMUSG00000030406	Gipr	A	1.7991	1.23746	-1.01596	0.117868	-2.22917	-1.74456	1.28346	0.5518
ENSMUSG00000035545	Leng8	A	1.43856	1.07178	-1.25354	1.31092	-1.95822	-2.02474	0.889594	0.52566
ENSMUSG00000052684	Jun	A	-0.819546	1.25548	-1.78659	1.86703	-1.36007	-1.22753	0.342865	1.72836
ENSMUSG00000028357	Kif12	A	1.53709	1.09091	-0.822205	0.410829	-1.94251	-1.84896	1.24206	0.332784
ENSMUSG00000092341	Malat1	A	1.18708	-0.471603	-1.38206	0.0209092	-0.919883	-1.10238	2.64937	0.0185619
ENSMUSG00000035967	Ints6l	A	1.42751	1.01466	-1.5973	0.922665	-1.49892	-1.68917	0.757717	0.662835
ENSMUSG00000020385	Clk4	A	0.99107	0.683889	-1.59683	1.07479	-1.5345	-1.48074	1.14486	0.717455
ENSMUSG00000027829	Ccnl1	A	0.765788	0.449946	-1.66786	0.81963	-1.40399	-1.31361	1.2963	1.05379
ENSMUSG00000005373	Mlxipl	A	1.22708	0.875424	-1.3754	0.583858	-1.56813	-1.31738	1.198	0.376552
ENSMUSG00000028248	Pnisr	A	1.00365	0.491696	-1.29707	0.739628	-1.34533	-1.52373	1.51396	0.417204
ENSMUSG00000028601	Echdc2	A	0.989351	0.591041	-1.51372	0.222373	-1.39066	-1.12263	1.67755	0.546698
ENSMUSG00000075225	Ccdc162	A	1.42236	0.866235	-1.44881	0.974771	-1.42363	-1.14134	0.860929	-0.110515
ENSMUSG00000054708	Ankrd24	A	1.26475	0.740053	-1.1294	0.83366	-1.7019	-1.23914	0.985258	0.246722
ENSMUSG00000063511	Snrnp70	A	1.09698	0.405231	-1.76133	0.67542	-1.25669	-0.991077	1.33022	0.501244
ENSMUSG00000040459	Arglu1	A	1.15046	0.427425	-0.806184	0.4987	-1.46847	-1.40395	1.28764	0.31438
ENSMUSG00000002625	Akap8l	A	0.927084	0.617858	-1.52199	0.328117	-1.53546	-0.53901	1.30727	0.416133
ENSMUSG00000021134	Srsf5	A	1.07385	0.789842	-1.29828	0.72868	-1.26561	-1.31313	0.558955	0.725697
ENSMUSG00000055897	Ppp4r1l-ps	A	1.2217	0.546422	-1.31366	0.517862	-1.09839	-1.08503	1.34842	-0.137321
ENSMUSG00000040940	Arhgef1	A	0.227919	0.0265687	-1.10101	0.39323	-0.965468	-1.3003	1.68968	1.02938
ENSMUSG00000040415	Dtx3	A	1.12188	0.739313	-0.926262	0.410289	-1.2467	-1.44196	0.902783	0.440657
ENSMUSG00000074733	Zfp950	A	1.1071	0.294644	-1.10203	0.382083	-1.19463	-1.26674	1.13718	0.642386
ENSMUSG00000028060	Khdc4	A	1.06325	0.803984	-1.03363	0.885998	-1.27883	-1.31524	0.378069	0.496397
ENSMUSG00000051166	Eml5	A	1.41965	0.603286	-1.02821	0.747025	-1.17429	-1.27288	0.50097	0.204444
ENSMUSG00000023952	Gtpbp2	A	0.931478	0.573103	-1.11427	0.648747	-1.29	-1.24111	0.960671	0.531377
ENSMUSG00000054387	Mdm4	A	0.810808	0.616452	-0.98409	0.558262	-1.25614	-1.38709	0.779021	0.862776
ENSMUSG00000024948	Map4k2	A	0.500901	0.225823	-0.925655	0.520245	-1.08889	-1.41945	1.31086	0.87617
ENSMUSG00000034163	Zfc3h1	A	0.902472	0.444825	-1.40958	0.890841	-0.841428	-1.22911	0.805701	0.436277
ENSMUSG00000037965	Zc3h7a	A	0.735654	0.401546	-1.48216	0.955421	-0.875856	-1.12335	0.836517	0.552227
ENSMUSG00000004677	Myo9b	A	0.492565	0.208595	-1.22384	0.282202	-0.804558	-1.17213	1.27569	0.94148
ENSMUSG00000038884	Shfl	A	1.02641	0.650537	-0.864278	0.475192	-0.988066	-1.4201	0.881783	0.238528
ENSMUSG00000008200	Fnbp4	A	0.824246	0.439075	-1.3649	0.405468	-1.20939	-0.653958	0.875222	0.684242
ENSMUSG00000062822	4833420G17Rik	A	0.779923	0.614255	-1.26391	0.577607	-1.20214	-0.832207	0.800239	0.526227
ENSMUSG00000024097	Srsf7	A	0.771346	0.423814	-0.608655	0.400619	-1.11768	-1.44139	0.813091	0.758857
ENSMUSG00000039233	Tbce	A	0.808425	0.491709	-1.18186	0.443498	-0.981428	-1.0364	1.03602	0.420034
ENSMUSG00000027751	Supt20	A	0.433304	0.368305	-0.965681	0.598397	-0.814415	-1.35197	0.869621	0.862436
ENSMUSG00000024163	Mapk8ip3	A	0.782125	0.409578	-1.52704	0.868847	-0.495935	-0.922438	0.593153	0.291706
ENSMUSG00000031508	Ankrd10	A	1.13227	0.800959	-0.451837	-0.00806129	-1.48153	-0.794546	0.524613	0.278128
ENSMUSG00000023473	Celsr3	A	1.14141	0.883798	-0.94842	0.781433	-0.947445	-0.878586	-0.0892301	0.0570386
ENSMUSG00000026860	Sh3glb2	A	0.964983	0.54056	-1.022	0.494191	-1.10456	-0.89041	0.80554	0.211705
ENSMUSG00000073434	Wdr90	A	0.5222	-0.159742	-1.63005	1.27937	-0.0379402	-0.499824	0.485634	0.0403486
ENSMUSG00000025138	Sirt7	A	0.575715	0.211824	-0.793159	0.0997775	-0.941283	-1.07753	1.23502	0.689639
ENSMUSG00000037126	Psd	A	0.847936	0.861345	-0.446672	0.529067	-1.21708	-1.14165	0.274098	0.292956
ENSMUSG00000055436	Srsf11	A	0.553627	-0.0415111	-0.940723	0.510992	-0.833218	-0.83567	1.3974	0.189105
ENSMUSG00000039199	Zdhhc1	A	0.937464	0.728013	-1.04546	0.547887	-0.76219	-1.07297	0.495412	0.171843
ENSMUSG00000034160	Ogt	A	0.687754	0.453346	-1.04755	0.842996	-0.813786	-1.0601	0.544934	0.392404
ENSMUSG00000032580	Rbm5	A	0.603888	0.415162	-0.625339	0.471833	-0.895612	-1.29301	0.878119	0.444963
ENSMUSG00000007603	Dus3l	A	0.695921	0.586013	-0.796979	0.376131	-0.983179	-1.08482	0.83413	0.372779
ENSMUSG00000021453	Gadd45g	A	0.401169	0.950689	-0.32206	-0.406756	-1.03234	-1.01717	0.946035	0.480433
ENSMUSG00000024462	Gabbr1	A	0.834628	0.436154	-1.22459	0.786564	-0.70195	-0.773886	0.506448	0.13663
ENSMUSG00000058006	Mdn1	A	0.189833	-0.0369021	-0.918512	0.211693	-0.71313	-0.825292	1.08878	1.00353
ENSMUSG00000057649	Brd9	A	0.568685	0.309632	-0.635047	0.149631	-0.839161	-1.04212	1.26845	0.219924
ENSMUSG00000032621	Srek1	A	0.75211	0.157357	-0.822892	0.288672	-0.890277	-0.758795	1.2479	0.0259286
ENSMUSG00000029439	Sfswap	A	0.776589	0.402555	-0.713044	0.279942	-1.0257	-0.929764	0.897127	0.312297
ENSMUSG00000029071	Dvl1	A	0.675329	0.393892	-0.801787	0.364355	-0.999597	-0.893071	0.84469	0.416189
ENSMUSG00000055065	Ddx17	A	0.590894	0.593998	-1.2662	0.528046	-1.07824	0.0370648	0.138066	0.456365
ENSMUSG00000060216	Arrb2	A	0.638281	-0.0115944	-0.615026	-0.113888	-1.06998	-0.570833	1.15976	0.583278
ENSMUSG00000045409	Trim39	A	0.718057	0.303241	-0.773662	0.790248	-0.844235	-1.01606	0.5354	0.287016
ENSMUSG00000032525	Nktr	A	0.766565	0.433654	-1.20882	0.595085	-0.763398	-0.625683	0.554756	0.247838
ENSMUSG00000024193	Phf1	A	0.636903	0.531534	-0.603578	0.397509	-1.14161	-0.906859	0.604471	0.481635
ENSMUSG00000040860	Crocc	A	1.04817	0.776355	0.0693897	0.0925356	-0.962443	-1.12586	0.136449	-0.0346004
ENSMUSG00000020156	Pwwp3a	A	0.65033	0.355628	-0.464808	0.225827	-1.26712	-0.765914	0.840324	0.425733
ENSMUSG00000021327	Zkscan3	A	0.782923	0.344724	-0.708737	0.443071	-1.14731	-0.735061	0.712316	0.308077
ENSMUSG00000040943	Tet2	A	1.04627	0.446409	-0.605762	0.467342	-1.07696	-0.811858	0.326285	0.208278
ENSMUSG00000024381	Bin1	A	0.38696	0.178741	-0.960799	0.250117	-0.685859	-0.801841	1.13776	0.494922
ENSMUSG00000020863	Luc7l3	A	0.532512	0.0353498	-0.459621	0.00289483	-0.811314	-0.73548	1.42911	0.00654312
ENSMUSG00000010097	Nxf1	A	0.535209	0.315382	-0.823654	0.228588	-0.874156	-0.83362	0.950196	0.502055
ENSMUSG00000056763	Cspp1	A	0.888356	-0.0328019	-0.745499	-0.0378291	-0.825901	-0.488386	1.2002	0.0418666
ENSMUSG00000022515	Anks3	A	0.699758	0.54194	-0.86127	0.360759	-0.874613	-0.774223	0.742227	0.165422
ENSMUSG00000061589	Dot1l	A	0.688003	0.352164	-0.714299	0.165481	-1.01824	-0.72411	0.852376	0.398628
ENSMUSG00000042625	Safb2	A	0.565301	0.155052	-0.848751	0.221898	-0.946596	-0.483687	1.12072	0.21606
ENSMUSG00000025409	Mbd6	A	0.724252	0.678447	-0.347261	0.0689519	-1.13124	-0.856079	0.564679	0.298253
ENSMUSG00000020263	Appl2	A	1.03465	0.670781	-0.389942	0.38218	-0.87127	-0.9643	0.136322	0.00158234
ENSMUSG00000089917	Uckl1	A	0.624935	0.444572	-0.499819	0.516426	-0.931309	-1.00034	0.651526	0.194006
ENSMUSG00000034059	Ypel4	A	0.607602	0.412908	-0.930421	0.984431	-0.464529	-0.882931	0.210109	0.0628309
ENSMUSG00000024045	Akap8	A	0.54521	0.175487	-0.761521	0.290796	-0.950533	-0.691538	0.731219	0.660881
ENSMUSG00000009741	Ubp1	A	0.703585	0.30391	-0.501434	0.533406	-0.805005	-1.07011	0.431981	0.403669
ENSMUSG00000053907	Mat2a	A	0.31531	0.0361137	-1.05784	0.625745	-0.636982	-0.596519	0.633711	0.680465
ENSMUSG00000030815	Phkg2	A	0.483173	0.0680399	-0.622367	0.230637	-0.907571	-0.661636	1.09178	0.317943
ENSMUSG00000003378	Grik5	A	0.850743	0.553003	-0.464803	0.110968	-0.787206	-0.919567	0.699146	-0.042284
ENSMUSG00000019432	Ddx39b	A	0.549562	0.361693	-0.763088	0.330417	-0.804087	-0.840868	0.748619	0.417753
ENSMUSG00000034656	Cacna1a	A	0.884983	0.672141	-0.576444	0.668938	-0.198631	-0.807217	0.0485482	-0.692318
ENSMUSG00000002324	Rec8	A	1.28385	0.303754	-0.145453	0.0932447	-1.00097	-0.556043	0.23891	-0.217296
ENSMUSG00000003184	Irf3	A	0.352069	0.0875908	-0.54236	0.152858	-0.736407	-0.871923	1.09831	0.45986
ENSMUSG00000034616	Ssh3	A	0.733011	0.583863	-0.611113	0.243621	-0.949353	-0.759059	0.568688	0.190343
ENSMUSG00000000355	Mcts1	A	0.587191	0.270422	-0.87404	0.979443	-0.334763	-0.8928	0.252215	0.0123312
ENSMUSG00000026349	Ccnt2	A	0.649517	0.637143	-0.0384486	0.332554	-0.837947	-1.17048	0.254895	0.172769
ENSMUSG00000038271	Iffo1	A	0.885106	0.392798	-0.690135	0.106685	-0.808276	-0.724398	0.689623	0.148597
ENSMUSG00000002028	Kmt2a	A	0.382827	0.216403	-0.434917	0.285347	-0.800536	-1.01015	0.830935	0.530094
ENSMUSG00000067629	Syngap1	A	0.754303	0.744486	-0.0488843	0.552722	-0.931487	-0.690545	-0.526541	0.145946
ENSMUSG00000004565	Pnpla6	A	0.517121	0.441041	-1.03579	0.571488	-0.664959	-0.612621	0.586009	0.197712
ENSMUSG00000027397	Slc20a1	A	0.229012	-0.0119894	-0.996037	0.0678466	-0.641668	-0.318163	1.05855	0.612448
ENSMUSG00000032175	Tyk2	A	0.0206841	0.22418	-1.03883	0.281331	-0.235403	-0.761111	0.92417	0.58498
ENSMUSG00000007850	Hnrnph1	A	0.769818	0.385505	-0.785211	0.387689	-0.850443	-0.69963	0.352023	0.440249
ENSMUSG00000021458	Aopep	A	0.748394	0.521456	-0.434871	0.255475	-0.790696	-0.881959	0.711738	-0.129536
ENSMUSG00000034275	Igsf9b	A	0.993302	0.641157	-0.213125	0.289945	-0.838821	-0.823736	0.182347	-0.231069
ENSMUSG00000029817	Tra2a	A	0.334545	0.258253	-0.601729	0.272172	-0.771974	-0.889479	0.745314	0.652898
ENSMUSG00000001901	Kcnh6	A	0.650933	0.143919	-0.966086	1.09616	0.00971389	-0.509232	-0.376721	-0.0486877
ENSMUSG00000036281	Snapc4	A	0.633801	0.265836	-0.856226	0.356671	-0.449929	-0.918981	0.715286	0.253542
ENSMUSG00000079036	Alkbh1	A	0.430377	0.177697	-0.995818	0.669144	-0.520401	-0.714802	0.646945	0.306858
ENSMUSG00000028107	Tars2	A	0.276077	0.353627	-0.767553	0.504762	-0.709835	-0.815277	0.698485	0.459715
ENSMUSG00000062785	Kcnc3	A	0.947455	0.695882	-0.641688	0.363219	-0.707006	-0.595355	0.193956	-0.256461
ENSMUSG00000000759	Tubgcp3	A	0.598217	0.369932	-0.535524	0.340288	-0.916685	-0.808185	0.604226	0.347731
ENSMUSG00000051790	Nlgn2	A	0.958694	0.710504	-0.166519	0.00189073	-0.951379	-0.667405	0.184015	-0.0697995
ENSMUSG00000029420	Rimbp2	A	0.725568	0.70754	-0.283728	0.80989	-0.460953	-0.609439	-0.663744	-0.225135
ENSMUSG00000001248	Gramd1a	A	0.488266	0.161776	-0.848436	0.390846	-0.617892	-0.730731	0.818487	0.337683
ENSMUSG00000030655	Smg1	A	0.224213	0.548322	-0.797809	0.209408	-0.587424	-0.821468	0.479321	0.745436
ENSMUSG00000027411	Vps16	A	0.409283	0.0252397	-0.636971	0.273531	-0.673506	-0.816908	0.878549	0.540782
ENSMUSG00000034908	Sidt2	A	0.366537	-0.223616	-0.839287	0.217533	-0.676381	-0.387095	0.979694	0.562615
ENSMUSG00000024843	Chka	A	0.766846	0.414349	-0.39235	-0.0261131	-1.09386	-0.430413	0.719957	0.0415854
ENSMUSG00000109321	A330076H08Rik	A	0.893521	0.450992	-0.0106776	-0.00349454	-1.0075	-0.692681	0.531598	-0.161756
ENSMUSG00000032198	Dock6	A	0.681265	0.377215	-0.897155	0.208235	-0.511993	-0.720063	0.738574	0.123922
ENSMUSG00000029714	Gigyf1	A	0.518265	0.518005	-0.256726	0.172496	-0.755525	-1.07599	0.558862	0.320611
ENSMUSG00000056724	Nbeal2	A	0.699205	0.6011	-0.546433	0.0933429	-0.644719	-0.955655	0.424176	0.328984
ENSMUSG00000002871	Tpra1	A	0.484431	0.309627	-0.760362	0.346372	-0.765851	-0.663785	0.801926	0.247643
ENSMUSG00000041420	Meis3	A	0.776028	0.638336	-0.249672	-0.285336	-0.988039	-0.407151	0.663256	-0.147422
ENSMUSG00000034120	Srsf2	A	0.359049	0.200745	-0.93507	0.221786	-0.598085	-0.602885	0.774638	0.579823
ENSMUSG00000035649	Zcchc7	A	0.252347	0.18824	-0.688223	0.250154	-0.877695	-0.495049	0.960601	0.409625
ENSMUSG00000045193	Cirbp	A	0.816075	0.481564	-0.167316	-0.108566	-0.93543	-0.748079	0.57	0.0917522
ENSMUSG00000037355	Uvssa	A	0.467296	0.36522	-0.706821	0.583004	-0.608743	-0.828959	0.67221	0.0567939
ENSMUSG00000011158	Brf1	A	0.635615	0.186004	-0.554487	0.399594	-0.75835	-0.76508	0.785441	0.0712619
ENSMUSG00000041775	Mapk1ip1	A	0.530615	0.4908	-0.380715	0.0606747	-0.940391	-0.529648	0.90222	-0.133556
ENSMUSG00000027881	Prpf38b	A	0.316433	-0.174549	-0.621272	0.303591	-0.627675	-0.620346	1.07564	0.348176
ENSMUSG00000033253	Szt2	A	0.614176	0.264914	-0.732358	0.506582	-0.494167	-0.934123	0.430063	0.344914
ENSMUSG00000115018	Ndor1	A	0.452244	0.237529	-0.769294	0.501593	-0.389907	-0.965626	0.580585	0.352877
ENSMUSG00000020994	Pnn	A	0.596874	0.0764376	-0.66696	0.153871	-0.803229	-0.546788	0.884099	0.305695
ENSMUSG00000021519	Mterf3	A	0.642194	0.455581	-0.459971	0.360559	-0.798211	-0.896411	0.386011	0.310247
ENSMUSG00000051451	Crebzf	A	0.6272	0.490127	-0.571787	0.480971	-0.752744	-0.822702	0.120248	0.428686
ENSMUSG00000001909	Trmt1	A	0.469414	0.0495368	-0.855396	0.182651	-0.519799	-0.622363	0.910447	0.385509
ENSMUSG00000027620	Rbm39	A	0.392563	0.185173	-0.586851	0.287222	-0.781982	-0.662135	0.952051	0.213959
ENSMUSG00000019467	Arhgef25	A	0.191305	0.394147	-0.789361	0.392675	-0.730382	-0.561956	0.847876	0.255695
A730008H23RIK	NA	A	0.274898	-0.0172545	-0.85343	0.331821	-0.466047	-0.579972	0.995096	0.314889
ENSMUSG00000034789	Rab24	A	0.596708	0.249263	-0.725206	-0.0206562	-0.734063	-0.478774	0.88415	0.228579
ENSMUSG00000031537	Ikbkb	A	0.158981	0.0938639	-0.507863	0.222243	-0.606283	-0.845962	0.828835	0.656184
ENSMUSG00000020232	Hmg20b	A	0.419069	0.0820699	-0.593283	0.0671855	-0.633957	-0.603854	1.09511	0.167657
ENSMUSG00000053411	Cbx7	A	0.441453	0.628216	0.00388691	0.14026	-1.14379	-0.661222	0.280122	0.311071
ENSMUSG00000041096	Tspyl2	A	0.61941	0.441536	-0.85132	0.514843	-0.603844	-0.659117	0.296206	0.242286
ENSMUSG00000020175	Rab36	A	0.748208	0.638529	-0.1753	0.484259	-0.950743	-0.557394	-0.0183341	-0.169226
ENSMUSG00000019737	Syne4	A	0.794585	0.347787	-0.755702	0.510087	-0.650519	-0.482228	0.438973	-0.202983
ENSMUSG00000029328	Hnrnpdl	A	0.720597	0.249204	-0.775077	0.200509	-0.77198	-0.493761	0.553315	0.317193
ENSMUSG00000026475	Rgs16	A	0.096982	0.0107394	-0.0226622	1.2752	-0.182802	-0.827424	-0.0813379	-0.268699
ENSMUSG00000022228	Zscan26	A	0.574752	0.54483	-0.562444	0.590868	-0.559079	-0.742475	-0.284436	0.437985
ENSMUSG00000022552	Sharpin	A	0.483296	-0.010074	-0.418421	0.0127524	-0.561582	-0.795248	0.986278	0.302998
ENSMUSG00000050994	Adgb	A	0.437047	0.696705	-0.66472	0.696481	-0.569668	-0.668788	0.180512	-0.10757
ENSMUSG00000029165	Agbl5	A	0.677731	0.6065	-0.285418	0.406021	-0.731776	-0.872713	0.169918	0.0297373
ENSMUSG00000019143	Hars2	A	0.506978	0.345916	-0.737018	0.365123	-0.722014	-0.589189	0.673706	0.156498
ENSMUSG00000039218	Srrm2	A	0.654965	0.202453	-1.04154	0.471025	-0.549937	-0.318916	0.388795	0.193158
ENSMUSG00000000441	Raf1	A	0.373309	0.179973	-0.622948	0.045793	-0.741914	-0.572344	0.780412	0.557718
ENSMUSG00000060601	Nr1h2	A	0.377902	0.300374	-0.467246	-0.048469	-0.578378	-0.796673	0.921145	0.291345
ENSMUSG00000022185	Acin1	A	0.451063	0.00667906	-0.511473	0.0933389	-0.717695	-0.534475	1.02225	0.190311
ENSMUSG00000025236	Adpgk	A	0.295326	0.11468	-0.752785	0.38407	-0.662583	-0.595883	0.651117	0.566059
ENSMUSG00000023092	Fhl1	A	0.871758	0.673362	-0.296606	0.345223	-0.590251	-0.685961	-0.333152	0.0156274
ENSMUSG00000032855	Pkd1	A	0.660829	0.793262	-0.557224	0.228096	-0.642286	-0.673778	-0.00470288	0.195804
ENSMUSG00000002949	Timm44	A	0.528176	0.230302	-0.62035	0.0599116	-0.587814	-0.717956	0.816811	0.29092
ENSMUSG00000030795	Fus	A	0.450804	0.197507	-0.460484	0.0472369	-0.630688	-0.798728	0.848013	0.34634
ENSMUSG00000020770	Unk	A	0.525308	0.327055	-0.515993	0.100905	-0.443215	-0.943622	0.722891	0.226671
ENSMUSG00000027901	Dennd2d	A	0.014972	-0.150142	-1.05912	0.601161	0.0495734	-0.4992	0.595316	0.447441
ENSMUSG00000072915	Gm12258	A	0.604092	0.701974	-0.567757	0.523654	-0.199063	-0.862948	-0.260763	0.0608102
ENSMUSG00000002833	Hdgfl2	A	0.407583	0.211225	-0.33641	-0.0644039	-0.683079	-0.767919	0.901023	0.331982
ENSMUSG00000037364	Srrt	A	0.358666	0.0666659	-0.873469	0.183745	-0.538866	-0.361156	0.948999	0.215415
ENSMUSG00000000823	Zfp512b	A	0.865955	0.541112	-0.309529	0.208271	-0.830355	-0.630349	0.070479	0.0844155
ENSMUSG00000032782	Cntrob	A	0.733889	0.194871	-0.538849	0.275121	-0.705432	-0.618964	0.673762	-0.0143975
ENSMUSG00000039048	Foxred1	A	0.534095	0.216365	-0.881992	0.393311	-0.582283	-0.504221	0.597843	0.226883
ENSMUSG00000038593	Tctn1	A	0.662985	0.574348	-0.601566	0.0490218	-0.623083	-0.694645	0.468488	0.164451
ENSMUSG00000040479	Dgkz	A	-0.187883	-0.16518	-0.608421	0.895099	-0.323314	-0.606753	0.644279	0.352172
ENSMUSG00000032939	Nup93	A	0.487336	0.15739	-0.715133	0.166174	-0.593326	-0.629902	0.734573	0.392888
ENSMUSG00000020719	Ddx5	A	0.529213	0.338171	-0.767578	0.0717801	-0.932373	-0.0214715	0.209392	0.572867
ENSMUSG00000039456	Morc3	A	0.186022	0.0677789	-0.680281	0.480871	-0.592338	-0.622828	0.379006	0.78177
ENSMUSG00000051510	Mafg	A	0.675843	0.460355	-0.456286	0.0184971	-0.840974	-0.54748	0.56522	0.124824
ENSMUSG00000032316	Clk3	A	0.434038	0.236453	-0.752533	0.316054	-0.618545	-0.606763	0.654479	0.336818
ENSMUSG00000024188	Luc7l	A	0.71561	0.456116	-0.572149	0.305414	-0.57594	-0.782424	0.286256	0.167116
ENSMUSG00000042185	Nfrkb	A	0.379388	0.429812	-0.871927	0.216688	-0.618862	-0.469691	0.551065	0.383527
ENSMUSG00000036529	Sbf1	A	0.233385	0.069295	-0.625039	0.0701817	-0.414738	-0.72746	0.856175	0.538201
ENSMUSG00000024851	Pitpnm1	A	0.501844	0.120793	-0.896588	0.414528	-0.359003	-0.637126	0.552295	0.303256
ENSMUSG00000026319	Relch	A	0.44182	0.544518	-0.647361	0.396031	-0.537013	-0.781941	0.182231	0.401716
ENSMUSG00000013033	Adgrl1	A	0.768567	0.339965	-0.665796	0.0636628	-0.623787	-0.510746	0.577426	0.0507075
ENSMUSG00000033904	Ccp110	A	0.449601	0.525298	-0.626104	0.663755	-0.652017	-0.592712	0.0041946	0.227984
ENSMUSG00000028671	Gale	A	0.348127	0.183722	-1.09151	0.464104	-0.10635	-0.353835	0.651063	-0.0953235
ENSMUSG00000028959	Fastk	A	0.460012	0.2549	-0.639156	0.378576	-0.55195	-0.669303	0.735091	0.0318301
ENSMUSG00000003778	Brd8	A	0.570563	0.361571	-0.648316	0.177934	-0.666022	-0.595008	0.619299	0.179977
ENSMUSG00000032599	Ip6k2	A	0.556527	0.959499	-0.470807	-0.0584972	-0.575798	-0.531641	0.195792	-0.0750755
ENSMUSG00000024325	Ring1	A	0.479981	0.348522	-0.440743	-0.0223425	-0.778555	-0.610813	0.688417	0.335534
ENSMUSG00000009995	Taz	A	0.537236	0.345674	-0.698338	0.342749	-0.587724	-0.676729	0.460288	0.276843
ENSMUSG00000069049	Eif2s3y	A	0.671435	0.0523744	-0.658259	0.362387	-0.526157	-0.683614	0.295275	0.486557
ENSMUSG00000012640	Zfp715	A	0.546343	0.420557	-0.379368	0.767161	-0.556829	-0.718146	-0.191359	0.111641
ENSMUSG00000025155	Dus1l	A	0.423643	0.179548	-0.797212	0.0965339	-0.673366	-0.285101	0.78671	0.269244
ENSMUSG00000029911	Ssbp1	A	0.518213	-0.000596864	-0.691778	0.122791	-0.470666	-0.453402	0.941479	0.03396
ENSMUSG00000029389	Ddx55	A	0.460814	0.334404	-0.355183	-0.0568999	-0.614073	-0.499825	0.966767	-0.236005
ENSMUSG00000006576	Slc4a3	A	0.59364	0.502254	-0.344592	0.389907	-0.843961	-0.519291	0.411377	-0.189334
ENSMUSG00000009079	Ewsr1	A	0.515901	0.238382	-0.298543	0.110988	-0.708098	-0.780553	0.673244	0.24868
ENSMUSG00000040146	Rgl3	A	0.652617	0.488397	-0.469147	0.249793	-0.680156	-0.657187	0.454006	-0.0383221
ENSMUSG00000021288	Klc1	A	0.665844	0.275399	-0.635958	0.236498	-0.684219	-0.534952	0.537769	0.13962
ENSMUSG00000037461	Ints7	A	0.357834	0.199291	-0.359278	0.0198226	-0.798946	-0.607819	0.711875	0.47722
ENSMUSG00000023033	Scn8a	A	0.886084	0.436794	-0.481826	0.291424	-0.60764	-0.515289	0.226866	-0.236414
ENSMUSG00000020108	Ddit4	A	-0.191051	0.914065	-0.624235	0.34202	-0.634593	-0.254478	0.0472706	0.401003
ENSMUSG00000022822	Abcc5	A	0.612563	0.694968	-0.628179	0.47124	-0.546794	-0.363584	-0.304907	0.0646936
ENSMUSG00000027603	Ggt7	A	0.674528	0.255716	-0.569386	0.34188	-0.437955	-0.682901	0.589919	-0.1718
ENSMUSG00000019710	Mrpl24	A	0.221634	0.0296512	-0.443239	0.192199	-0.64861	-0.454668	1.03969	0.0633431
ENSMUSG00000028137	Celf3	A	0.723042	0.393052	-0.43952	0.681803	-0.473319	-0.636499	-0.134038	-0.11452
ENSMUSG00000048154	Kmt2d	A	0.400488	0.0867749	-0.497558	0.250042	-0.680347	-0.646921	0.653867	0.433654
ENSMUSG00000039860	Srrm3	A	0.594647	-0.124757	-0.259883	0.0719462	-0.36076	-0.522774	0.989369	-0.38779
ENSMUSG00000024972	Lgals12	A	0.522788	0.471916	-0.693538	0.690904	0.146207	-0.494345	-0.469953	-0.173978
ENSMUSG00000027677	Ttc14	A	0.569372	0.175621	-0.831103	0.504268	-0.349183	-0.601012	0.415031	0.117006
ENSMUSG00000006288	Ttc5	A	0.508815	0.319162	-0.504388	0.0564358	-0.740198	-0.542533	0.668122	0.234582
ENSMUSG00000022199	Slc22a17	A	0.572943	0.39365	-0.695211	0.564375	-0.36812	-0.57005	0.367368	-0.264957
ENSMUSG00000032002	Dcun1d5	A	0.500323	0.127708	-0.656631	0.261095	-0.549478	-0.611087	0.653861	0.274209
ENSMUSG00000042810	Krba1	A	0.718359	0.449481	-0.551985	0.277759	-0.60595	-0.62305	0.28822	0.0471665
ENSMUSG00000014668	Chfr	A	0.347033	0.0979996	-0.552155	0.259243	-0.45451	-0.783372	0.647645	0.438117
ENSMUSG00000014418	Hps5	A	0.442377	0.195841	-0.619788	0.286426	-0.488226	-0.74672	0.483173	0.446917
ENSMUSG00000027346	Gpcpd1	A	0.0165816	0.0861797	-0.828996	0.541514	-0.307381	-0.536466	0.632906	0.395662
ENSMUSG00000038437	Mllt6	A	0.38064	0.133186	-0.116464	-0.10667	-0.77509	-0.668652	0.475442	0.677606
ENSMUSG00000045838	Ccdc9b	A	0.766186	0.532883	-0.218793	0.119462	-0.658343	-0.69236	0.250293	-0.0993278
ENSMUSG00000034820	Cpsf7	A	0.469806	0.435522	-0.533563	0.357841	-0.772633	-0.551884	0.285957	0.308956
ENSMUSG00000091956	C2cd4b	A	-0.231533	0.0312765	-0.651462	0.55713	-0.48277	-0.404854	0.666701	0.515511
ENSMUSG00000045411	2410002F23Rik	A	0.646789	0.205644	-0.587622	0.186837	-0.505766	-0.614248	0.648247	0.0201182
ENSMUSG00000019039	Dalrd3	A	0.524799	0.391016	-0.841179	0.272762	-0.285564	-0.603183	0.484242	0.0571064
ENSMUSG00000032637	Atxn2l	A	0.457107	0.350255	-0.740505	0.292	-0.530486	-0.589923	0.43174	0.329812
ENSMUSG00000047417	Rexo1	A	0.388497	0.210336	-0.349791	0.0650437	-0.762699	-0.594367	0.717373	0.325608
ENSMUSG00000048385	Scrt1	A	0.283196	0.193037	0.140467	0.398847	-0.349921	-1.07191	-0.121078	0.527361
ENSMUSG00000003808	Farsa	A	0.487654	0.290521	-0.760603	0.207757	-0.579994	-0.448312	0.553593	0.249384
ENSMUSG00000042726	Trafd1	A	0.222597	0.09763	-0.684299	0.20814	-0.476819	-0.567078	0.577475	0.622352
ENSMUSG00000019254	Ppp1r12c	A	0.38725	0.111449	-0.35069	0.133068	-0.735038	-0.579687	0.765859	0.267788
ENSMUSG00000024958	Gpr137	A	0.496652	0.229321	-0.556888	0.492339	-0.619298	-0.54697	0.54821	-0.0433665
ENSMUSG00000037795	N4bp2	A	-0.158599	0.0859589	-0.719761	0.482838	0.0665035	-0.746821	0.507486	0.482394
ENSMUSG00000042167	Tent2	A	0.229368	-0.0277179	-0.406141	0.143715	-0.48337	-0.730609	0.599739	0.675015
ENSMUSG00000071054	Safb	A	0.47434	0.111606	-0.345817	0.0154885	-0.798922	-0.405963	0.786157	0.16311
ENSMUSG00000020069	Hnrnph3	A	0.506032	0.271756	-0.097001	-0.239156	-0.869569	-0.410087	0.674037	0.163989
ENSMUSG00000028622	Mrpl37	A	0.465717	0.0529416	-0.659297	0.277502	-0.604556	-0.459238	0.638006	0.288925
ENSMUSG00000053483	Usp21	A	0.426579	0.23594	-0.327954	0.244638	-0.771201	-0.61285	0.622998	0.181851
ENSMUSG00000063488	Zkscan7	A	0.645127	0.525742	-0.330838	0.459639	-0.446084	-0.65083	-0.351136	0.14838
ENSMUSG00000033545	Znrf1	A	0.317887	0.0945875	-0.747537	0.141808	-0.439521	-0.459516	0.74302	0.349272
ENSMUSG00000070003	Ssbp4	A	0.52237	0.0832178	-0.161348	0.0035692	-0.595645	-0.720546	0.75464	0.113742
ENSMUSG00000036023	Parp2	A	0.108478	0.110979	-0.407697	0.227935	-0.505689	-0.722082	0.641895	0.546181
ENSMUSG00000043059	Zfp513	A	0.348558	0.205941	-0.372444	0.0187757	-0.407825	-0.724011	0.854473	0.0765312
ENSMUSG00000036138	Acaa1a	A	0.533219	0.392014	-0.330128	-0.178584	-0.752032	-0.422828	0.620151	0.138187
ENSMUSG00000000600	Krit1	A	0.417328	0.32634	-0.339294	0.448675	-0.635772	-0.756713	0.289104	0.250332
ENSMUSG00000028245	Nsmaf	A	0.125326	0.353459	-0.391597	0.111119	-0.627563	-0.648057	0.635803	0.441509
ENSMUSG00000028613	Lrp8	A	0.923765	0.506094	-0.205027	0.130981	-0.242573	-0.586963	-0.271713	-0.254564
ENSMUSG00000069565	Dazap1	A	0.191117	0.143976	-0.425745	0.138166	-0.694529	-0.46786	0.808751	0.306123
ENSMUSG00000025982	Sf3b1	A	0.24113	0.313497	-0.881297	0.280836	-0.497316	-0.295835	0.437449	0.401535
ENSMUSG00000030846	Tial1	A	0.45183	-0.0831698	-0.709863	0.623179	-0.500863	-0.387645	0.355846	0.250686
ENSMUSG00000032295	Man2c1	A	0.485061	0.449953	-0.447564	0.145789	-0.714465	-0.543711	0.434426	0.190512
ENSMUSG00000041215	Yeats2	A	0.426091	0.158268	-0.737567	-0.0800858	-0.405868	-0.380224	0.725768	0.293618
ENSMUSG00000026107	Nabp1	A	0.0322437	0.0942692	-0.229182	0.323781	0.182052	-1.03281	0.00384446	0.625803
ENSMUSG00000034832	Tet3	A	0.395878	0.173106	-0.125082	0.00792291	-0.587419	-0.806453	0.489356	0.452691
ENSMUSG00000039205	Ciz1	A	0.381878	0.317204	-0.260242	0.00279786	-0.667228	-0.62101	0.667917	0.178683
ENSMUSG00000021820	Camk2g	A	0.401286	0.142403	-0.495064	-0.0236149	-0.497936	-0.517411	0.798287	0.192049
ENSMUSG00000041231	Ublcp1	A	0.331311	0.01086	-0.355049	0.159783	-0.625332	-0.568266	0.735167	0.311527
ENSMUSG00000025223	Ldb1	A	0.547032	0.252896	-0.199036	-0.0141466	-0.768242	-0.567392	0.465089	0.2838
ENSMUSG00000029647	Pan3	A	0.403794	0.14048	-0.314987	0.182845	-0.734601	-0.586026	0.465789	0.442707
ENSMUSG00000030400	Ercc2	A	0.311434	0.503229	-0.388298	0.0587434	-0.710348	-0.505761	0.552516	0.178484
ENSMUSG00000024943	Smc5	A	0.261356	0.313425	-0.530025	0.369501	-0.584923	-0.608918	0.393053	0.386532
ENSMUSG00000035722	Abca7	A	0.617341	0.178011	-0.579759	0.130494	-0.632119	-0.387348	0.498709	0.17467
ENSMUSG00000033981	Gria2	A	0.372563	0.369614	-0.709304	0.589822	-0.398085	-0.439125	0.323935	-0.10942
ENSMUSG00000079084	Ccdc82	A	0.240759	0.104609	-0.169757	0.0587708	-0.718937	-0.599684	0.427224	0.657015
ENSMUSG00000015120	Ube2i	A	0.497534	0.165285	-0.413806	0.119635	-0.676568	-0.547267	0.487226	0.367961
ENSMUSG00000036948	Map11	A	0.264173	0.184036	-0.678414	0.348853	-0.502634	-0.430842	0.665838	0.14899
ENSMUSG00000073557	Ppp1r12b	A	0.441419	0.5128	-0.484433	0.340439	-0.695858	-0.450685	0.302969	0.0333485
ENSMUSG00000009739	Pou6f1	A	0.530072	0.196553	-0.456225	0.0116786	-0.639978	-0.504674	0.525194	0.337379
ENSMUSG00000031816	Mthfsd	A	0.605417	0.167745	-0.74562	0.595372	-0.312094	-0.351105	0.175163	-0.134876
ENSMUSG00000013236	Ptprs	A	0.488512	0.206094	-0.576423	0.399056	-0.470938	-0.571402	0.487169	0.0379317
ENSMUSG00000024911	Fibp	A	0.376099	0.0707475	-0.304229	-0.0175255	-0.482214	-0.603617	0.831642	0.129098
ENSMUSG00000071647	Eml3	A	0.16825	0.0487491	-0.625878	0.34555	-0.417864	-0.506613	0.696271	0.291535
ENSMUSG00000018379	Srsf1	A	0.310654	0.13349	-0.508472	0.245504	-0.541075	-0.596739	0.508942	0.447695
ENSMUSG00000031858	Mau2	A	0.432682	0.353119	-0.499009	0.140235	-0.598825	-0.464166	0.619544	0.0164202
ENSMUSG00000052707	Tnrc6a	A	0.237439	0.397813	-0.497487	0.0150461	-0.402642	-0.603238	0.730744	0.122325
ENSMUSG00000028842	Ago3	A	0.631265	0.186828	-0.6173	0.479097	-0.400892	-0.530889	0.0418679	0.210024
ENSMUSG00000040865	Ino80d	A	0.203637	0.317451	-0.218524	0.167796	-0.651482	-0.702471	0.414603	0.46899
ENSMUSG00000041375	Ccdc9	A	0.256628	0.100293	-0.360351	0.128381	-0.518477	-0.63347	0.728769	0.298227
2210416O15RIK	NA	A	0.646442	0.328508	-0.0380092	-0.132275	-0.746268	-0.400446	0.480383	-0.138334
ENSMUSG00000058318	Phf21a	A	0.364192	0.325245	-0.287746	0.018137	-0.576231	-0.692029	0.493185	0.355247
ENSMUSG00000033159	Cnppd1	A	0.0330012	0.12579	-0.272022	0.305227	-0.331153	-0.839851	0.585116	0.393891
ENSMUSG00000027332	Ivd	A	0.699429	0.170897	-0.316533	-0.0432437	-0.745776	-0.260442	0.490746	0.00492273
ENSMUSG00000039117	Taf4	A	0.322701	0.294785	-0.300999	0.0716216	-0.820586	-0.407164	0.405432	0.43421
ENSMUSG00000035382	Pcsk7	A	0.25924	0.0381775	-0.620685	0.137266	-0.567243	-0.258793	0.711744	0.300294
ENSMUSG00000038002	Cramp1l	A	0.567191	0.354342	-0.407062	0.108228	-0.684058	-0.464366	0.327236	0.19849
ENSMUSG00000030838	Ush1c	A	0.506277	0.345106	-0.237651	0.565481	-0.0643251	-0.386995	0.0085975	-0.73649
ENSMUSG00000031134	Rbmx	A	0.581865	0.423906	-0.259524	-0.169193	-0.718014	-0.406538	0.28988	0.257619
ENSMUSG00000047284	Neurl4	A	0.371708	0.576191	-0.394419	0.193191	-0.471348	-0.679405	0.110049	0.294033
ENSMUSG00000026309	Ilkap	A	0.313388	0.25477	-0.514416	0.0367131	-0.604839	-0.404624	0.63565	0.283359
ENSMUSG00000028582	Cc2d1b	A	0.404738	0.242258	-0.124276	-0.122628	-0.631813	-0.598967	0.616507	0.214181
ENSMUSG00000029823	Luc7l2	A	0.363924	0.123234	-0.557887	0.552768	-0.403575	-0.569598	0.391074	0.100061
ENSMUSG00000024287	Thoc1	A	0.433973	0.169684	-0.484631	-0.0960164	-0.456319	-0.511513	0.596049	0.348773
ENSMUSG00000037353	Letmd1	A	0.276472	0.327114	-0.170243	-0.0205392	-0.619006	-0.631657	0.594151	0.24371
ENSMUSG00000021413	Prpf4b	A	0.383551	0.106421	-0.517605	0.307112	-0.720636	-0.276257	0.484593	0.232821
ENSMUSG00000026213	Stk11ip	A	0.358969	0.407906	-0.307435	0.149012	-0.610472	-0.623746	0.432972	0.192795
ENSMUSG00000029036	Atad3a	A	0.229792	0.23567	-0.542731	0.204905	-0.580512	-0.406279	0.621883	0.237272
ENSMUSG00000025878	Uimc1	A	0.322338	0.12987	-0.449101	0.085111	-0.520437	-0.474467	0.712791	0.193896
ENSMUSG00000028104	Polr3gl	A	0.503183	0.220149	-0.210061	-0.280325	-0.615716	-0.274103	0.69141	-0.0345361
ENSMUSG00000027615	Hps3	A	0.0440342	0.219163	-0.418384	0.211965	-0.272166	-0.737574	0.446841	0.506121
ENSMUSG00000021738	Atxn7	A	0.277928	0.19829	-0.130134	0.187629	-0.83417	-0.443342	0.425424	0.318375
ENSMUSG00000035713	Usp35	A	0.646442	0.149057	-0.554218	0.117764	-0.554972	-0.0920803	0.463701	-0.175694
ENSMUSG00000020740	Gga3	A	0.416085	0.237378	-0.439285	0.242478	-0.60007	-0.498526	0.431872	0.210068
ENSMUSG00000004626	Stxbp2	A	0.483284	0.180373	-0.558125	0.136961	-0.465778	-0.460301	0.515438	0.168149
ENSMUSG00000053646	Plxnb1	A	0.62565	0.315007	-0.794704	0.329409	0.0110887	-0.150234	-0.157816	-0.178401
ENSMUSG00000041130	Zfp598	A	0.444323	0.199249	-0.318629	0.189002	-0.770558	-0.362909	0.379944	0.239577
ENSMUSG00000035266	Helq	A	0.254068	0.298703	-0.425332	-0.0244259	-0.45175	-0.477299	0.721173	0.104863
ENSMUSG00000038346	Zfp384	A	0.461995	0.199124	-0.344529	0.100101	-0.511764	-0.587213	0.533672	0.148613
ENSMUSG00000015748	Prpf3	A	0.377501	0.0123963	-0.27789	0.240034	-0.605706	-0.51566	0.58252	0.186804
ENSMUSG00000040225	Prrc2c	A	0.0536146	0.0268991	-0.633879	0.335955	-0.245322	-0.47087	0.622269	0.311333
ENSMUSG00000028860	Sytl1	A	0.414084	0.073243	-0.79176	0.371828	0.0452164	-0.317113	0.429479	-0.224978
ENSMUSG00000025785	Exosc7	A	0.339077	0.202489	-0.508447	-0.0787006	-0.581665	-0.148555	0.698894	0.0769072
ENSMUSG00000010110	Stx5a	A	0.278945	0.146546	-0.741454	0.350931	-0.245163	-0.36156	0.551894	0.0198604
ENSMUSG00000026790	Odf2	A	0.57776	0.23079	-0.258919	0.141799	-0.684456	-0.426453	0.364379	0.0551006
ENSMUSG00000011306	Sugp1	A	0.521487	0.182309	-0.573748	0.264167	-0.330256	-0.473267	0.458084	-0.0487749
ENSMUSG00000028676	Srsf10	A	0.22002	-0.040926	-0.290275	0.229353	-0.446938	-0.61668	0.573167	0.372279
ENSMUSG00000046897	Zfp740	A	0.275443	0.418263	-0.31292	0.00757526	-0.532033	-0.579027	0.307571	0.415128
ENSMUSG00000041459	Tardbp	A	0.447297	0.133898	-0.389539	0.166092	-0.6227	-0.434998	0.433617	0.266333
ENSMUSG00000027365	Trpm7	A	0.272632	0.326302	-0.360624	0.249999	-0.258587	-0.755402	0.0578645	0.467815
ENSMUSG00000019518	Ap4m1	A	0.563717	-0.00348467	-0.305593	0.222307	-0.485767	-0.515499	0.518959	0.00536099
ENSMUSG00000006276	Eps15l1	A	0.251398	0.256132	-0.329486	0.0594952	-0.506211	-0.58732	0.52773	0.328262
ENSMUSG00000036989	Trim3	A	0.58203	0.398118	-0.147384	0.0394128	-0.681288	-0.442838	0.188596	0.0633525
ENSMUSG00000026989	Dapl1	B	-0.450143	-1.53955	-0.981427	0.695369	0.662495	1.27721	1.38747	-1.05142
ENSMUSG00000005087	Cd44	B	-0.873123	-1.26423	-0.772279	0.625577	0.510209	-0.215174	0.954869	1.03415
ENSMUSG00000098557	Kctd12	B	-1.10671	-1.08408	-0.655783	1.05961	0.794446	-0.00970089	0.231448	0.770768
FAM129A	NA	B	-1.02126	-1.41588	-0.472833	0.68862	0.859404	0.280687	0.389056	0.692202
ENSMUSG00000054720	Lrrc8c	B	-0.931714	-0.837227	-0.786954	-0.356171	0.453437	0.209052	1.30495	0.944622
ENSMUSG00000035964	Tmem59l	B	-1.58338	-0.3405	-0.0322006	0.799308	0.615037	-0.240059	-0.168122	0.949914
ENSMUSG00000022587	Ly6e	B	-0.933072	-1.05482	-0.660058	0.331931	0.541172	0.0595507	1.06088	0.65441
ENSMUSG00000002870	Mcm2	B	-0.549417	-0.909648	-0.532178	-0.189257	-0.00722926	-0.0286445	1.50764	0.708729
ENSMUSG00000048120	Entpd1	B	-0.778198	-1.07207	-0.590842	-0.239832	0.991241	0.343156	0.822239	0.524303
ENSMUSG00000028339	Col15a1	B	-1.03785	-0.870525	0.0340975	-0.422896	0.452067	-0.0790425	1.16933	0.754826
ENSMUSG00000074364	Ehd2	B	-0.869698	-0.986806	-0.401473	-0.0932177	0.62227	0.127441	1.17663	0.424852
ENSMUSG00000020717	Pecam1	B	-0.669011	-1.00168	-0.509872	-0.192061	0.576736	-0.0540922	1.01442	0.835558
ENSMUSG00000054404	Slfn5	B	-0.495773	-1.02149	-0.373985	-0.406946	0.240286	-0.00704676	0.926881	1.13807
ENSMUSG00000070436	Serpinh1	B	-0.873844	-0.777445	-0.332742	-0.105139	0.322533	-0.249598	1.21195	0.804285
ENSMUSG00000040152	Thbs1	B	-0.906542	-0.759056	-0.495695	-0.348026	1.04815	0.47217	0.196385	0.792612
ENSMUSG00000018593	Sparc	B	-0.636503	-1.08593	-0.383618	-0.280484	0.623013	0.404046	1.12965	0.229824
ENSMUSG00000024781	Lipa	B	-0.812519	-0.786297	-0.323753	-0.0551824	0.390466	-0.398779	0.967935	1.01813
ENSMUSG00000000530	Acvrl1	B	-0.0512783	-1.21347	-0.474616	-0.564392	0.313925	0.526919	1.00942	0.453487
ENSMUSG00000001525	Tubb5	B	-0.580084	-0.561169	-0.508321	-0.603136	0.0864597	0.0895718	1.28027	0.796411
ENSMUSG00000002602	Axl	B	-0.621816	-0.991176	-0.313883	-0.384134	0.466463	-0.00653515	0.898416	0.952666
ENSMUSG00000022037	Clu	B	-0.673719	-0.778781	-0.362178	-0.0568441	-0.0207329	-0.217355	1.24574	0.86387
ENSMUSG00000022443	Myh9	B	-0.863333	-0.739474	-0.44873	-0.0345225	0.337064	-0.148479	0.973092	0.924382
ENSMUSG00000016494	Cd34	B	-0.502648	-1.12061	-0.447842	-0.0971059	0.573575	0.0290897	0.999684	0.565858
ENSMUSG00000024742	Fen1	B	-0.797028	-0.721688	-0.339615	-0.521895	0.315308	0.477044	1.12592	0.461952
ENSMUSG00000073411	H2-D1	B	-0.76914	-0.641838	-0.583124	0.16277	0.264657	-0.303707	0.930291	0.940091
ENSMUSG00000036943	Rab8b	B	-0.74778	-0.545687	-0.27993	-0.226979	0.30594	-0.477916	0.907334	1.06502
ENSMUSG00000036887	C1qa	B	-1.14513	-0.698462	-0.282235	0.493443	0.900475	0.103254	0.497726	0.130928
ENSMUSG00000045930	Clec14a	B	-0.115611	-1.37593	-0.406601	-0.168563	0.572401	0.398305	0.640864	0.455134
ENSMUSG00000019866	Crybg1	B	-0.721493	-0.883977	-0.638811	0.290612	0.832715	0.05748	0.262237	0.801237
ENSMUSG00000003429	Rps11	B	-0.746676	-0.77692	-0.520708	-0.019133	0.294107	0.0506396	1.14633	0.572361
ENSMUSG00000046470	Sox18	B	-0.0872996	-1.08634	-0.39152	-0.490372	0.814543	0.379778	0.871556	-0.0103434
ENSMUSG00000019970	Sgk1	B	-0.0184302	-0.853495	-1.15694	0.00947337	0.456488	0.56362	0.51119	0.48809
ENSMUSG00000042284	Itga1	B	-0.54927	-1.15505	-0.355245	-0.0150361	0.826167	0.167558	0.498316	0.582556
ENSMUSG00000079435	Rpl36a	B	-0.542734	-0.730078	-0.503992	0.0670159	0.0834308	-0.156625	1.30351	0.479472
ENSMUSG00000021190	Lgmn	B	-0.836368	-0.830835	-0.319588	0.156906	0.291299	-0.0675267	1.06066	0.545456
ENSMUSG00000048489	Depp1	B	-1.13776	0.130823	-0.701654	0.177295	-0.165779	0.887835	0.529645	0.279593
ENSMUSG00000007655	Cav1	B	-0.621311	-0.822667	-0.285868	-0.516807	0.529381	0.11153	0.887967	0.717776
ENSMUSG00000041112	Elmo1	B	-0.918903	-0.656716	-0.626889	0.30185	0.196141	0.201964	0.888062	0.614488
ENSMUSG00000045128	Rpl18a	B	-0.625725	-0.678245	-0.582165	0.0135	0.116325	-0.00575719	1.20618	0.555888
ENSMUSG00000024085	Man2a1	B	-0.883123	-0.52325	-0.694557	0.229904	0.794096	0.75199	-0.0892779	0.414218
ENSMUSG00000061983	Rps12	B	-0.486703	-0.637453	-0.572732	0.145515	0.120635	-0.134785	1.37594	0.189584
ENSMUSG00000026421	Csrp1	B	-0.696645	-0.850868	-0.44021	0.144157	0.340177	-0.101495	1.0148	0.590083
ENSMUSG00000000594	Gm2a	B	-0.72996	-0.722251	-0.204504	0.0726278	0.183278	-0.390469	0.968616	0.822662
ENSMUSG00000031871	Cdh5	B	-0.686003	-0.952028	-0.403149	-0.0931867	0.692485	0.251756	0.780378	0.409748
ENSMUSG00000008683	Rps15a	B	-0.527697	-0.656079	-0.554218	-0.0235423	0.0251794	-0.0860505	1.18927	0.633133
ENSMUSG00000024640	Psat1	B	-0.739407	-0.948215	0.0578625	0.138886	-0.0106325	-0.0856177	0.947379	0.639744
ENSMUSG00000027074	Slc43a3	B	0.185265	-0.452336	-0.957726	-0.65266	0.326341	0.702983	0.75888	0.089253
ENSMUSG00000037563	Rps16	B	-0.681168	-0.634234	-0.569968	0.150509	0.179606	-0.0224895	1.12969	0.44805
ENSMUSG00000025508	Rplp2	B	-0.608709	-0.514134	-0.586061	0.0824975	0.140755	-0.153759	1.2362	0.403208
ENSMUSG00000028234	Rps20	B	-0.680196	-0.624235	-0.593854	0.0326448	0.268074	0.0893202	1.13859	0.369661
ENSMUSG00000016256	Ctsz	B	-0.775965	-0.595614	-0.257372	-0.0646939	0.280212	-0.271069	1.06786	0.616641
ENSMUSG00000039661	Dusp26	B	-0.926421	-0.560481	-0.628975	0.658362	0.297418	0.672029	0.265543	0.222525
ENSMUSG00000018830	Myh11	B	-0.369063	-0.924616	-0.212754	-0.517259	0.375929	0.324839	0.962055	0.360869
ENSMUSG00000004044	Cavin1	B	-0.425729	-0.913473	-0.348801	-0.366862	0.450644	0.217855	0.933899	0.452467
ENSMUSG00000038900	Rpl12	B	-0.561308	-0.779015	-0.526544	0.0869841	0.261035	0.0154835	1.05036	0.453
ENSMUSG00000020427	Igfbp3	B	-0.467036	-0.598924	-0.917516	0.504803	0.805557	0.442758	0.128749	0.10161
ENSMUSG00000036478	Btg1	B	-0.792456	-0.129084	-0.721861	-0.203085	0.0526883	0.406631	0.38	1.00717
ENSMUSG00000020154	Ptprb	B	-0.411237	-0.974281	-0.409687	-0.0888976	0.9455	0.490062	0.211003	0.237538
ENSMUSG00000018672	Copz2	B	-0.289665	-0.738798	-0.440232	0.742604	0.597746	0.238519	0.548839	-0.659013
ENSMUSG00000022377	Asap1	B	-0.728997	-0.53048	-0.713668	0.203476	0.215642	0.0963628	0.747595	0.71007
ENSMUSG00000031503	Col4a2	B	-0.544709	-0.837525	-0.281897	-0.179267	1.00628	0.237298	0.535413	0.0644027
ENSMUSG00000022867	Usp25	B	-0.615209	-0.432861	-0.560417	0.361584	0.075433	-0.405698	0.656278	0.92089
ENSMUSG00000056629	Fkbp2	B	-0.383307	-0.822503	-0.25641	0.558454	0.734237	0.225639	0.535257	-0.591367
ENSMUSG00000047675	Rps8	B	-0.473149	-0.74694	-0.489654	0.0788019	0.214573	-0.00242324	1.10596	0.312834
ENSMUSG00000024421	Lama3	B	-0.259821	-0.958422	-0.308682	0.305477	0.981868	0.00695016	0.447835	-0.215207
ENSMUSG00000037936	Scarb1	B	-0.464676	-0.703005	-0.774162	0.27693	0.556484	-0.0310292	0.708226	0.431232
ENSMUSG00000031146	Plp2	B	-0.69005	-0.85743	-0.285176	0.503422	0.289796	0.00667693	0.824789	0.207972
ENSMUSG00000017466	Timp2	B	-0.70251	-0.408993	-0.22	-0.427367	-0.0620497	0.129362	0.868382	0.823177
ENSMUSG00000005397	Nid1	B	-0.660983	-0.810583	-0.174314	-0.324829	0.487594	0.222666	0.722312	0.538137
ENSMUSG00000024074	Crim1	B	-0.437047	-0.716718	-0.424655	-0.301138	0.506003	-0.0898216	0.704206	0.75917
ENSMUSG00000033174	Mgll	B	-0.579741	-0.661171	-0.471493	-0.28881	0.533447	0.597672	0.748888	0.121207
ENSMUSG00000056116	H2-T22	B	-0.667768	-0.688428	-0.553922	0.457149	0.559432	-0.113796	0.609327	0.398007
ENSMUSG00000022799	Arhgap31	B	-0.396758	-0.837508	-0.480045	-0.35146	0.556431	0.441937	0.515115	0.552288
ENSMUSG00000031502	Col4a1	B	-0.592728	-0.718263	-0.206209	-0.300565	0.975996	0.137815	0.534883	0.169071
ENSMUSG00000030930	Chst15	B	-0.705186	-0.393001	-0.351287	-0.245166	0.280774	-0.181905	0.904451	0.691321
ENSMUSG00000026814	Eng	B	-0.33175	-0.778313	-0.562555	-0.200504	0.593539	0.605829	0.659634	0.0141193
ENSMUSG00000058546	Rpl23a	B	-0.517567	-0.729796	-0.483182	0.15439	0.256232	0.027194	0.992453	0.300276
ENSMUSG00000063457	Rps15	B	-0.431792	-0.592496	-0.460241	-0.103261	0.137042	-0.0324894	1.13809	0.345142
ENSMUSG00000025290	Rps24	B	-0.379682	-0.63098	-0.413649	-0.0957933	0.0561654	-0.0705436	1.13554	0.398945
ENSMUSG00000059456	Ptk2b	B	-0.73601	-0.310846	-0.360976	0.176956	0.0901859	-0.379342	0.941056	0.578976
ENSMUSG00000062328	Rpl17	B	-0.532045	-0.698556	-0.450681	0.12892	0.19561	0.0186092	1.0185	0.319646
ENSMUSG00000034845	Plvap	B	-0.509915	-0.837653	-0.219286	-0.325818	0.470892	0.344914	0.789291	0.287575
ENSMUSG00000025362	Rps26	B	-0.476855	-0.792562	-0.439427	0.209379	0.274759	-0.00813075	0.955801	0.277036
ENSMUSG00000040435	Ppp1r15a	B	-0.451274	-0.269312	-0.811081	0.81364	0.0305187	0.051077	-0.103272	0.739703
ENSMUSG00000071415	Rpl23	B	-0.492966	-0.76377	-0.417431	0.185438	0.266606	-0.0809314	0.960839	0.342215
ENSMUSG00000020681	Ace	B	-0.168547	-0.843266	-0.18152	-0.661822	0.360607	0.294261	0.561357	0.63893
ENSMUSG00000030432	Rpl28	B	-0.415396	-0.704041	-0.359538	0.031239	0.118589	-0.00948079	1.13842	0.200209
ENSMUSG00000007029	Vars	B	-0.478949	-0.328577	-0.623597	-0.0190395	0.00837705	-0.18505	0.972612	0.654224
ENSMUSG00000027630	Tbl1xr1	B	-0.400319	-0.640327	-0.245727	-0.0221254	0.0486339	-0.382397	0.838539	0.803722
ENSMUSG00000032300	1700017B05Rik	B	-0.554038	-0.547476	-0.275714	0.218542	-0.0833154	-0.32244	0.947577	0.616866
ENSMUSG00000079641	Rpl39	B	-0.529028	-0.63605	-0.491116	0.0831828	0.247673	-0.00517474	1.01126	0.319249
ENSMUSG00000067274	Rplp0	B	-0.576655	-0.777068	-0.506669	0.318295	0.672012	0.191565	0.564064	0.114457
ENSMUSG00000002900	Lamb1	B	-0.624899	-0.561828	-0.0721302	-0.492078	0.191652	0.159977	0.927444	0.471863
ENSMUSG00000027215	Cd82	B	-0.665263	-0.672986	-0.380006	0.375115	0.27175	-0.190341	0.673386	0.588344
ENSMUSG00000012848	Rps5	B	-0.748411	-0.559203	-0.42469	0.0281949	0.304978	0.079604	0.835648	0.48388
ENSMUSG00000041453	Rpl21	B	-0.406695	-0.714233	-0.436592	0.053218	0.193006	0.018894	1.06081	0.23159
ENSMUSG00000062006	Rpl34	B	-0.344726	-0.550609	-0.540683	0.0132719	0.0313853	-0.00247421	1.13745	0.256387
ENSMUSG00000032518	Rpsa	B	-0.487629	-0.698071	-0.327678	-0.0965219	0.198885	0.0249079	1.02967	0.356437
ENSMUSG00000060739	Nsa2	B	-0.3677	-0.700168	-0.27651	0.0301526	0.0812085	-0.113766	1.13191	0.214871
ENSMUSG00000018470	Kcnab3	B	0.363195	-0.58115	-0.431489	0.754336	-0.163946	0.199292	0.539467	-0.679705
ENSMUSG00000034037	Fgd5	B	-0.241258	-0.703114	-0.310529	-0.555413	0.316462	0.102609	0.76008	0.631163
ENSMUSG00000022971	Ifnar2	B	-0.764756	-0.512127	-0.483084	0.479674	0.495578	-0.168089	0.435278	0.517526
ENSMUSG00000021895	Arhgef3	B	-0.652297	0.055867	-0.588303	-0.592609	0.624859	0.557315	0.165867	0.429301
ENSMUSG00000040296	Ddx58	B	-0.785332	-0.106189	-0.408128	-0.0343414	0.185633	-0.295103	0.523607	0.919852
ENSMUSG00000061477	Rps7	B	-0.498425	-0.63742	-0.453726	0.00144751	0.212122	0.0119376	0.995894	0.368172
ENSMUSG00000019846	Lama4	B	-0.643495	-0.473185	0.0149463	-0.478256	0.10747	-0.025626	0.842354	0.655791
ENSMUSG00000040990	Sh3kbp1	B	-0.79708	-0.465398	-0.306581	0.00639803	0.0644682	0.0385305	0.720897	0.738765
ENSMUSG00000067288	Rps28	B	-0.54262	-0.608972	-0.540334	0.229653	0.432361	-0.0397239	0.87923	0.190405
ENSMUSG00000041445	Mmrn2	B	-0.583323	-0.798321	-0.155785	-0.294966	0.37379	0.33677	0.675398	0.446437
ENSMUSG00000055322	Tns1	B	-0.264555	-0.734871	-0.47605	-0.440741	0.397357	0.504286	0.636226	0.378348
ENSMUSG00000009013	Dynll1	B	-0.681745	-0.778059	-0.333752	0.232106	0.462885	0.378648	0.605343	0.114574
ENSMUSG00000027435	Cd93	B	-0.735587	-0.417157	-0.20736	-0.269541	0.569779	-0.142008	0.79026	0.411614
ENSMUSG00000028413	B4galt1	B	-0.324574	-0.652626	-0.307975	-0.185362	-0.0520123	-0.0887329	0.801512	0.809771
ENSMUSG00000037465	Klf10	B	-0.0216233	-0.454674	-0.0763149	1.05532	0.238396	-0.75929	0.0674251	-0.0492349
ENSMUSG00000079018	Ly6c1	B	0.164166	-0.597764	-0.475096	-0.633296	0.470903	0.667254	0.510375	-0.106542
ENSMUSG00000053819	Camk2d	B	-0.666824	-0.455294	-0.386147	0.184538	0.035434	-0.177494	0.778256	0.687531
ENSMUSG00000049517	Rps23	B	-0.482052	-0.725525	-0.462811	0.181355	0.233835	0.100719	0.889721	0.264758
ENSMUSG00000023224	Serping1	B	-0.678459	-0.396595	-0.656825	0.124477	0.172797	0.298747	0.34458	0.791277
ENSMUSG00000055723	Rras2	B	-0.295079	-0.923017	-0.340512	0.0720027	0.160103	0.0537057	0.707819	0.564978
ENSMUSG00000025289	Prdx4	B	-0.567754	-0.789324	-0.258704	0.352715	0.67612	0.527607	0.158866	-0.0995266
ENSMUSG00000041841	Rpl37	B	-0.289978	-0.62325	-0.520129	0.200199	0.164215	-0.0857803	1.03625	0.11847
ENSMUSG00000028763	Hspg2	B	-0.176844	-0.868828	-0.377787	-0.17707	0.587959	0.277996	0.716727	0.0178456
ENSMUSG00000051314	Ffar2	B	0.118154	-0.893919	0.0126916	0.445503	0.29132	-0.0833132	0.68193	-0.572366
ENSMUSG00000000740	Rpl13	B	-0.460661	-0.584	-0.419762	0.075604	0.134528	-0.0554869	1.02788	0.281898
ENSMUSG00000006386	Tek	B	-0.355414	-0.828584	-0.0567763	-0.0893025	0.810873	0.616708	0.0295279	-0.127032
ENSMUSG00000062997	Rpl35	B	-0.315968	-0.739672	-0.418472	0.166038	0.198012	-0.0715872	0.94301	0.238639
ENSMUSG00000057322	Rpl38	B	-0.324938	-0.575777	-0.486041	0.186368	0.129634	-0.00684661	1.05538	0.0222205
ENSMUSG00000090862	Rps13	B	-0.457152	-0.572937	-0.464927	-0.00580059	0.153828	0.0793159	0.985425	0.282247
ENSMUSG00000060126	Tpt1	B	-0.499001	-0.782987	-0.406171	0.226639	0.425703	0.12047	0.717697	0.197649
ENSMUSG00000032383	Ppib	B	-0.0667251	-0.458582	-0.916381	0.199029	0.188269	-0.00651843	0.787911	0.272998
ENSMUSG00000007892	Rplp1	B	-0.555983	-0.531428	-0.339585	-0.098002	0.229816	0.0052744	0.97248	0.317429
ENSMUSG00000046879	Irgm1	B	-0.55748	-0.473509	-0.121447	-0.26672	0.0767731	-0.173276	0.708421	0.807238
ENSMUSG00000056201	Cfl1	B	-0.360425	-0.4774	-0.419399	-0.0426273	0.0981882	-0.254299	0.992868	0.463095
ENSMUSG00000060803	Gstp1	B	-0.659995	-0.580059	-0.434055	0.606689	0.487381	-0.0580639	0.44625	0.191854
ENSMUSG00000028465	Tln1	B	-0.618132	-0.252379	-0.603409	0.0211325	0.285691	-0.158671	0.718085	0.607683
ENSMUSG00000028041	Adam15	B	-0.268187	-0.608776	-0.702034	0.576245	0.690758	0.0820804	0.218412	0.0115014
ENSMUSG00000048758	Rpl29	B	-0.409373	-0.703868	-0.417025	0.12994	0.274176	0.16118	0.915587	0.0493822
ENSMUSG00000060938	Rpl26	B	-0.437525	-0.613918	-0.459503	0.00415641	0.307927	0.157906	0.940169	0.100787
ENSMUSG00000021585	Cast	B	-0.526956	-0.569584	-0.111453	0.0368233	0.0598198	-0.331446	0.743539	0.699257
ENSMUSG00000063316	Rpl27	B	-0.314033	-0.660973	-0.427404	0.0432559	0.167594	-0.0328709	0.979794	0.244638
ENSMUSG00000008668	Rps18	B	-0.427681	-0.625934	-0.461343	0.0813356	0.203234	0.00211479	0.90568	0.322595
ENSMUSG00000006333	Rps9	B	-0.458626	-0.570901	-0.341243	-0.0959343	0.116522	-0.0624722	0.878522	0.534134
ENSMUSG00000028381	Ugcg	B	-0.390773	-0.463814	-0.311048	0.0824238	0.0531994	-0.395726	0.507821	0.917917
ENSMUSG00000093674	Rpl41	B	-0.415121	-0.625405	-0.328681	0.0676635	0.394114	0.193083	0.890903	-0.176556
ENSMUSG00000059070	Rpl18	B	-0.459726	-0.561152	-0.412845	0.14456	0.201709	-0.0869351	0.922665	0.251725
ENSMUSG00000032557	Uba5	B	0.0755317	-0.231875	-1.06656	0.471275	0.333999	0.106941	0.359895	-0.0492084
ENSMUSG00000042613	Pbxip1	B	-0.363691	-0.673199	-0.459824	0.256791	0.483017	-0.137186	0.723687	0.170404
ENSMUSG00000018217	Pmp22	B	-0.32429	-0.510384	-0.486231	-0.134211	0.0376691	0.972049	0.204334	0.241064
ENSMUSG00000039304	Tnfsf10	B	-0.138882	-0.834596	0.0972618	-0.40317	0.0856387	0.0386513	0.35718	0.797917
ENSMUSG00000025967	Eef1b2	B	-0.616275	-0.645818	-0.39965	0.214484	0.518218	0.115135	0.555189	0.258718
ENSMUSG00000034892	Rps29	B	-0.527015	-0.593687	-0.492897	0.217551	0.363066	0.0221703	0.715925	0.294887
ENSMUSG00000031790	Mmp15	B	-0.621698	-0.697238	-0.0810518	0.270539	0.553738	-0.187237	0.547911	0.215037
ENSMUSG00000017404	Rpl19	B	-0.348402	-0.56685	-0.37768	-0.0535854	0.0848987	-0.0102252	0.976319	0.295525
ENSMUSG00000058558	Rpl5	B	-0.493691	-0.665261	-0.385731	0.173445	0.221248	0.0750727	0.798632	0.276285
ENSMUSG00000063856	Gpx1	B	-0.378399	-0.63972	-0.208647	-0.14264	0.168002	-0.0805072	0.92467	0.357242
ENSMUSG00000028936	Rpl22	B	-0.446359	-0.469743	-0.27825	-0.108982	-0.0136907	-0.0887859	0.927508	0.478303
ENSMUSG00000039167	Adgrl4	B	-0.179925	-0.635222	-0.0391924	-0.631803	0.679145	0.48247	0.0628866	0.261642
ENSMUSG00000025823	Pdia4	B	-0.49246	-0.405376	-0.537572	0.0862553	0.576709	0.7253	-0.10926	0.156404
ENSMUSG00000006356	Crip2	B	-0.356263	-0.491331	-0.443409	-0.355894	0.270364	0.321769	0.822011	0.232753
ENSMUSG00000057113	Npm1	B	-0.58402	-0.549146	-0.224753	0.0448396	0.144058	-0.127346	0.714865	0.581503
ENSMUSG00000023026	Dip2b	B	0.258696	-0.584985	-0.633416	-0.0461946	-0.283059	0.667191	0.158109	0.463658
ENSMUSG00000028367	Txn1	B	-0.321278	-0.61828	-0.530784	0.092472	0.398978	-0.0566267	0.733803	0.301716
ENSMUSG00000011179	Odc1	B	-0.405805	-0.640834	-0.570292	0.623898	0.28008	0.182007	0.157385	0.37356
ENSMUSG00000020846	Rflnb	B	-0.175308	-0.724087	0.191305	-0.495301	0.298944	-0.157126	0.679191	0.382383
ENSMUSG00000057841	Rpl32	B	-0.488007	-0.619216	-0.370716	-0.0559434	0.280006	0.144094	0.735149	0.374635
ENSMUSG00000046364	Rpl27a	B	-0.404054	-0.626816	-0.367389	0.100626	0.156239	0.0892819	0.880275	0.171837
ENSMUSG00000018585	Atox1	B	-0.246986	-0.440279	-0.504297	0.269355	-0.0390828	-0.0855439	0.968477	0.0783556
ENSMUSG00000029614	Rpl6	B	-0.435235	-0.666233	-0.283386	0.0306092	0.218449	0.129334	0.847584	0.158879
ENSMUSG00000030744	Rps3	B	-0.554995	-0.573052	-0.415285	0.0579726	0.384942	0.0742454	0.612752	0.413421
ENSMUSG00000025466	Fuom	B	0.0241284	-0.531999	-0.554941	0.230479	0.229416	0.266605	0.751044	-0.414734
ENSMUSG00000024331	Dsc2	B	-0.599736	-0.597512	-0.226624	0.463458	0.68374	-0.0347066	0.160072	0.151308
ENSMUSG00000040488	Ltbp4	B	-0.520757	-0.455647	-0.265593	-0.405375	0.642415	0.2693	0.481235	0.254421
ENSMUSG00000056612	Ppp1r14b	B	-0.366553	-0.324062	-0.385869	-0.0851048	0.176366	-0.125498	1.01737	0.0933461
ENSMUSG00000026678	Rgs5	B	-0.294792	-0.774481	-0.197867	-0.0305082	0.771468	0.34266	0.20867	-0.0251513
ENSMUSG00000024620	Pdgfrb	B	-0.357991	-0.554517	-0.429951	-0.203912	0.545479	0.132215	0.687832	0.180845
ENSMUSG00000006057	Atp5g1	B	-0.125035	-0.443893	-0.553816	0.327943	0.510695	-0.140901	0.696713	-0.271706
ENSMUSG00000058587	Tmod3	B	-0.409829	-0.42895	-0.393618	0.0793942	0.0215955	-0.213399	0.666838	0.677969
ENSMUSG00000059291	Rpl11	B	-0.276776	-0.596712	-0.404956	0.104571	0.124278	0.0143086	0.907237	0.12805
ENSMUSG00000009927	Rps25	B	-0.397133	-0.574371	-0.40545	0.0400766	0.221945	0.0794133	0.845709	0.18981
ENSMUSG00000028797	Tmem234	B	-0.148343	-0.377549	-0.404811	0.0180238	0.0290775	-0.0138527	1.0487	-0.15125
ENSMUSG00000038776	Ephx1	B	-0.428021	-0.471498	-0.336399	0.195477	0.0342043	-0.235415	0.804756	0.436896
ENSMUSG00000044894	Uqcrq	B	-0.139332	-0.434266	-0.42844	0.0801186	0.426873	0.0994646	0.819852	-0.42427
ENSMUSG00000020372	Rack1	B	-0.515181	-0.549887	-0.339854	-0.0440572	0.242921	0.0763905	0.726838	0.40283
ENSMUSG00000021823	Vcl	B	-0.723046	-0.449512	-0.24727	0.423239	0.653541	0.0622817	0.130079	0.150687
ENSMUSG00000021806	Nid2	B	-0.262386	-0.597133	0.0135544	-0.447304	0.312172	0.593995	0.570831	-0.183729
ENSMUSG00000017707	Serinc3	B	-0.423092	-0.490893	-0.440037	-0.0501486	0.142363	0.00294616	0.62849	0.630371
ENSMUSG00000060636	Rpl35a	B	-0.348645	-0.487699	-0.426963	0.040533	0.124876	-0.0130276	0.909596	0.201329
ENSMUSG00000046330	Rpl37a	B	-0.276372	-0.536881	-0.386806	-0.0568905	0.14443	0.0888081	0.927877	0.0958347
ENSMUSG00000052146	Rps10	B	-0.410993	-0.538896	-0.340445	0.0960142	0.186987	-0.0748862	0.85854	0.223681
ENSMUSG00000027953	Slc50a1	B	0.064055	-0.504031	-0.590427	0.60043	0.10348	-0.137664	0.622589	-0.158431
ENSMUSG00000021428	Riok1	B	0.0221474	-0.386199	-0.627247	0.320079	0.025502	-0.256582	0.828474	0.0738252
ENSMUSG00000024140	Epas1	B	-0.0904994	-0.685596	-0.356949	-0.353157	0.543326	0.466755	0.369976	0.106144
ENSMUSG00000042737	Dpm3	B	-0.277495	-0.533927	-0.362353	0.299315	0.543953	0.18033	0.559188	-0.409011
ENSMUSG00000027351	Spred1	B	-0.469772	-0.576777	0.253052	-0.255581	0.0716121	-0.167538	0.504382	0.640622
ENSMUSG00000001105	Ift20	B	0.0746535	-0.22815	-0.719883	0.123791	0.0113811	-0.0311273	0.878709	-0.109375
ENSMUSG00000031799	Tpm4	B	-0.258636	-0.546864	-0.449202	-0.108553	0.0287507	0.105413	0.736116	0.492976
ENSMUSG00000031320	Rps4x	B	-0.501445	-0.606287	-0.313941	0.014985	0.272136	0.133787	0.675522	0.325244
ENSMUSG00000024807	Syvn1	B	-0.125345	-0.241486	-0.846113	0.498597	0.0379274	0.436009	0.356742	-0.116331
ENSMUSG00000028495	Rps6	B	-0.467185	-0.686699	-0.276935	0.195789	0.309675	0.119709	0.657235	0.148411
ENSMUSG00000052911	Lamb2	B	-0.3155	-0.491616	-0.567787	-0.14563	0.295662	0.165466	0.570754	0.488651
ENSMUSG00000025794	Rpl14	B	-0.353932	-0.582966	-0.319612	-0.0135635	0.150459	0.0767442	0.855023	0.187847
ENSMUSG00000074743	Thbd	B	-0.442289	-0.60672	0.204608	-0.501498	0.491594	0.246294	0.394438	0.213573
ENSMUSG00000039899	Fgl2	B	-0.504875	-0.713075	-0.123845	0.294955	0.44068	0.198622	-0.0920372	0.499575
ENSMUSG00000060036	Rpl3	B	-0.47602	-0.655083	-0.243762	0.0975211	0.292922	0.0225828	0.682373	0.279467
ENSMUSG00000020471	Pold2	B	-0.3755	-0.161831	-0.81945	0.127491	0.0844603	0.241683	0.557078	0.346068
ENSMUSG00000024608	Rps14	B	-0.405234	-0.620175	-0.407228	0.0727191	0.320258	0.204334	0.674061	0.161265
ENSMUSG00000023845	Lnpep	B	-0.631402	-0.173391	-0.364758	0.280275	0.45972	-0.335695	0.177308	0.587944
ENSMUSG00000015468	Notch4	B	-0.222245	-0.50106	-0.536779	-0.222899	0.474308	0.318924	0.604591	0.0851597
ENSMUSG00000024052	Lpin2	B	-0.292648	-0.237168	-0.643396	0.578478	0.115999	-0.293051	0.544125	0.22766
ENSMUSG00000001300	Efnb2	B	-0.320877	-0.829212	-0.273317	0.217903	0.486483	0.215744	0.321093	0.182182
ENSMUSG00000001946	Esam	B	-0.214029	-0.439553	-0.436102	-0.282099	-0.0039798	0.134243	0.743552	0.497968
ENSMUSG00000023277	Twf2	B	-0.306537	-0.443305	-0.291232	0.0202345	0.0339917	-0.224277	0.892776	0.318348
ENSMUSG00000030189	Ybx3	B	-0.427641	-0.440607	-0.491472	0.400778	0.633477	0.315132	0.156239	-0.145904
ENSMUSG00000073702	Rpl31	B	-0.247246	-0.618997	-0.282172	0.0342705	0.108736	0.0263221	0.881615	0.0974722
ENSMUSG00000038146	Notch3	B	-0.152378	-0.710547	-0.564691	0.182674	0.437909	0.299002	0.35468	0.15335
ENSMUSG00000039001	Rps21	B	-0.461054	-0.352487	-0.411937	-0.0460205	0.150126	0.119924	0.862718	0.138731
ENSMUSG00000024054	Smchd1	B	-0.608559	-0.282169	-0.301194	-0.138945	0.215066	-0.0555062	0.528045	0.643263
ENSMUSG00000027111	Itga6	B	-0.247256	-0.625826	-0.486023	0.223917	0.244853	-0.0932567	0.456541	0.52705
ENSMUSG00000045165	AI467606	B	-0.507524	-0.387832	-0.467733	0.335284	0.285048	-0.16935	0.571322	0.340787
ENSMUSG00000020034	Tcp11l2	B	-0.66935	-0.0615734	-0.357894	0.564023	0.145563	-0.325948	0.267367	0.437812
ENSMUSG00000037601	Nme1	B	-0.249171	-0.368122	-0.543505	0.304543	0.687706	-0.0249113	0.419861	-0.226402
ENSMUSG00000071176	Arhgef10	B	-0.437217	-0.467357	-0.475167	0.6243	0.400901	0.253591	-0.0227396	0.123689
ENSMUSG00000026547	Tagln2	B	-0.384344	-0.581414	-0.544108	0.259059	0.437701	0.275193	0.315557	0.222356
ENSMUSG00000046841	Ckap4	B	-0.256542	-0.658367	-0.360487	0.180785	0.405099	0.581302	0.266298	-0.158088
ENSMUSG00000033960	Jcad	B	-0.423888	-0.506078	-0.0635093	-0.414809	0.347133	0.0831306	0.633395	0.344625
ENSMUSG00000063694	Cycs	B	-0.210696	-0.577662	-0.548394	0.411211	0.460161	0.204877	0.37573	-0.115228
ENSMUSG00000043716	Rpl7	B	-0.46284	-0.58939	-0.337236	0.0895378	0.292781	0.132238	0.631742	0.243167
ENSMUSG00000020460	Rps27a	B	-0.262665	-0.557833	-0.417459	0.0524583	0.124582	0.0900504	0.793622	0.177244
ENSMUSG00000028159	Dapp1	B	-0.47818	-0.247382	-0.494927	0.0014914	0.139696	-0.081023	0.622753	0.537571
ENSMUSG00000047215	Rpl9	B	-0.366561	-0.496569	-0.393408	-0.00673211	0.123558	0.0926288	0.774678	0.272406
ENSMUSG00000031862	Atp13a1	B	0.0671053	-0.302026	-0.807247	0.535402	0.353531	0.0749692	0.217829	-0.139564
ENSMUSG00000052727	Map1b	B	-0.0636839	-0.29134	0.193079	-0.230365	0.322337	0.388622	0.448621	-0.76727
ENSMUSG00000032399	Rpl4	B	-0.55215	-0.574994	-0.306195	0.195792	0.418109	0.175393	0.469183	0.174863
ENSMUSG00000022565	Plec	B	-0.305265	-0.442675	-0.424641	0.0225819	0.056075	-0.116676	0.643346	0.567254
ENSMUSG00000101609	Kcnq1ot1	C	1.04161	-0.579517	-0.518384	-0.925559	-1.02744	-0.662967	2.3203	0.351958
ENSMUSG00000057110	Cntrl	C	0.0225833	-0.0318377	-0.791075	0.0269849	-0.572765	-1.15867	1.46914	1.03564
ENSMUSG00000034349	Smc4	C	-0.35539	-0.675997	-0.348963	-0.533334	-0.450184	-0.230253	1.6367	0.957422
ENSMUSG00000056394	Lig1	C	-0.555345	-0.540799	-0.0344383	-0.757678	-0.352446	-0.126031	1.72155	0.645192
ENSMUSG00000022475	Hdac7	C	-0.182738	-0.216356	-0.856143	0.0459679	-0.571223	-0.653261	1.48367	0.950087
ENSMUSG00000026185	Igfbp5	C	-0.345484	-0.464731	0.310987	-0.722803	-0.548579	-0.600411	1.16055	1.21047
ENSMUSG00000004880	Lbr	C	-0.179625	-0.396019	-0.518402	-0.192305	-0.599311	-0.585848	1.41841	1.0531
ENSMUSG00000038252	Ncapd2	C	0.00767836	-0.373433	-0.489041	-0.624374	-0.474622	-0.287907	1.71382	0.527879
ENSMUSG00000025856	Pdgfa	C	0.905675	-0.152541	0.136062	-0.626696	-1.03533	-0.17843	1.27274	-0.321478
ENSMUSG00000029730	Mcm7	C	-0.244273	-0.182689	-0.549281	-0.477364	-0.378601	-0.53947	1.51013	0.861549
ENSMUSG00000026305	Lrrfip1	C	-0.349942	-0.541882	-0.168318	-0.272144	-0.374746	-0.668626	1.26746	1.1082
ENSMUSG00000032712	Resf1	C	-0.112193	-0.188274	-0.455112	-0.1031	-0.559101	-0.861239	1.20689	1.07213
ENSMUSG00000018899	Irf1	C	-0.18212	-0.425526	-0.564547	-0.120775	-0.423019	-0.605911	1.19704	1.12486
ND6	NA	C	0.504506	-0.624298	-0.219879	-0.469623	-0.572354	-0.21572	1.58111	0.016255
ENSMUSG00000037553	Zdhhc18	C	-0.41534	-0.428852	-0.377777	0.141441	-0.690241	-0.459739	1.20481	1.02569
ENSMUSG00000022216	Psme1	C	-0.429399	-0.349713	-0.273951	-0.30517	-0.336913	-0.592207	1.31743	0.969923
ENSMUSG00000024613	Tcof1	C	-0.408976	-0.331225	-0.335731	-0.330375	-0.457975	-0.387434	1.45382	0.797895
ENSMUSG00000038127	Ccdc50	C	-0.1066	-0.122876	-0.832488	0.296819	-0.375957	-0.832271	1.06579	0.907581
ENSMUSG00000069874	Irgm2	C	-0.757383	-0.296817	-0.124701	-0.682677	0.0175566	-0.314052	1.16585	0.992226
ENSMUSG00000036565	Ttyh3	C	-0.254849	-0.443834	-0.739951	-0.258911	-0.171878	-0.356722	1.20642	1.01973
ENSMUSG00000022360	Atad2	C	-0.408824	-0.492437	-0.322423	-0.312201	-0.356126	-0.329829	1.39087	0.830968
ENSMUSG00000073982	Rhog	C	-0.595284	-0.664587	-0.233141	-0.185455	0.024856	-0.460808	1.30862	0.805798
ENSMUSG00000057278	Snrpg	C	-0.292962	-0.359433	-0.554343	-0.446314	-0.366967	-0.169914	1.38422	0.805711
ENSMUSG00000034647	Ankrd12	C	0.306946	-0.138299	-0.0289677	-0.439596	-0.845569	-0.52	1.45182	0.213668
ENSMUSG00000032312	Csk	C	-0.51544	-0.342236	-0.369299	-0.0200882	-0.384694	-0.500295	1.4069	0.725154
ENSMUSG00000004099	Dnmt1	C	-0.471565	-0.379805	-0.581681	-0.287025	-0.167168	-0.293069	1.35412	0.826193
ENSMUSG00000028693	Nasp	C	0.13819	-0.321708	-0.43815	-0.451	-0.627043	-0.350689	1.38895	0.661454
ENSMUSG00000033083	Tbc1d4	C	-0.334788	-0.333256	-0.012839	-0.776252	-0.210307	-0.446491	0.892599	1.22133
ENSMUSG00000041959	S100a10	C	-0.810491	-0.282455	-0.507155	-0.0863425	-0.1235	-0.26357	1.28299	0.790523
ENSMUSG00000031451	Gas6	C	-0.317753	-0.458985	-0.150242	-0.741323	-0.299099	-0.136729	1.29109	0.81304
HBB-B1	NA	C	1.15721	-0.656825	-0.0871937	-0.34099	-1.02407	0.379555	0.442899	0.129417
ENSMUSG00000031167	Rbm3	C	0.12903	-0.422716	-0.276152	0.331694	-0.390407	-1.06222	1.09417	0.596597
ENSMUSG00000026594	Ralgps2	C	-0.408859	-0.411139	-0.392325	0.599216	-0.53155	-0.653093	1.00722	0.790531
ENSMUSG00000020744	Slc25a19	C	0.0790231	-0.10709	-0.721042	-0.0392614	-0.594138	-0.535914	1.25581	0.662616
ENSMUSG00000023004	Tuba1b	C	-0.471517	-0.460308	-0.486814	-0.60349	-0.0675205	0.119105	1.29441	0.676138
ENSMUSG00000033767	Tmem131l	C	0.1607	-0.107355	0.155991	-0.512541	-0.905867	-0.57618	1.08274	0.702516
ENSMUSG00000027968	Larp7	C	-0.0301084	-0.185386	0.0734935	-0.827402	-0.706344	0.000618166	1.33984	0.335285
ENSMUSG00000038274	Fau	C	-0.49302	-0.521657	-0.571023	-0.0679035	-0.0773342	-0.099251	1.45987	0.370319
ND5	NA	C	0.192622	-0.578791	0.442575	-0.849587	0.0273953	-0.228307	1.29698	-0.302891
ENSMUSG00000024854	Pold4	C	-0.241687	-0.650293	-0.548805	0.417434	-0.00785425	-0.538321	1.33258	0.236944
ENSMUSG00000034312	Iqsec1	C	-0.522879	-0.260676	-0.382365	-0.0573288	-0.387377	-0.475699	1.17297	0.913359
ENSMUSG00000030978	Rrm1	C	-0.530749	-0.569526	-0.154746	-0.528656	-0.0560247	-0.118942	1.30658	0.65206
ENSMUSG00000020640	Itsn2	C	0.00581811	-0.0953221	-0.539988	0.149004	-0.433386	-0.911513	1.06253	0.762859
ENSMUSG00000040952	Rps19	C	-0.521951	-0.539365	-0.450808	-0.145484	-0.130912	-0.118985	1.40185	0.505657
ENSMUSG00000023008	Fmnl3	C	-0.355882	-0.743817	-0.397318	-0.137126	-0.074407	-0.250502	1.29087	0.66818
ENSMUSG00000052056	Zfp217	C	-0.400005	-0.208544	-0.385748	-0.030977	-0.460954	-0.576102	1.03104	1.03129
ND2	NA	C	0.147885	-0.643701	0.529575	-0.780338	0.115677	-0.335545	1.22606	-0.259613
ENSMUSG00000098973	Mir6236	C	0.0292148	-0.182714	0.132271	-0.484695	0.120051	-1.1976	0.884746	0.698726
ENSMUSG00000045827	Serpinb9	C	-0.536633	-0.329012	0.332522	-0.346615	0.0532964	-0.890758	0.626821	1.09038
ENSMUSG00000030403	Vasp	C	-0.312928	-0.328353	-0.617095	0.204392	-0.378495	-0.531282	1.07302	0.890739
ENSMUSG00000053398	Phgdh	C	-0.26543	-0.0764983	0.378933	-1.23258	-0.347932	0.0573013	0.752246	0.733964
ENSMUSG00000010608	Rbm25	C	0.340536	-0.293775	-0.43661	-0.277748	-0.533782	-0.389997	1.42159	0.169782
ENSMUSG00000021068	Nin	C	-0.302819	-0.573317	-0.225213	-0.242928	-0.371848	-0.351782	1.06723	1.00067
ENSMUSG00000031827	Cotl1	C	-0.334339	-0.00968701	-0.0123413	-0.446761	-0.254772	-0.823367	1.10023	0.781041
ENSMUSG00000002897	Il17ra	C	-0.286127	-0.419924	-0.154202	-0.103529	-0.630994	-0.386172	1.13708	0.843869
ENSMUSG00000028333	Anp32b	C	-0.105091	-0.433004	-0.0231349	-0.485665	-0.358891	-0.369355	1.41823	0.356915
ENSMUSG00000031403	Dkc1	C	-0.352962	-0.388075	0.0656134	-0.637334	-0.435278	-0.0804768	1.27093	0.557581
ENSMUSG00000020167	Tcf3	C	0.115259	-0.0812313	-0.454904	-0.260008	-0.510927	-0.635017	1.20773	0.619095
ENSMUSG00000027940	Tpm3	C	-0.382843	-0.542904	-0.48933	-0.00250162	-0.170694	-0.355281	1.12705	0.816501
ENSMUSG00000039294	Cybc1	C	-0.191982	-0.277341	-0.262669	0.166657	-0.605241	-0.682063	0.994351	0.858288
ENSMUSG00000022708	Zbtb20	C	0.365979	-0.121567	0.409482	-0.867109	-0.527387	-0.211243	1.15334	-0.2015
ENSMUSG00000026436	Elk4	C	-0.0761743	-0.247982	-0.257941	-0.100601	-0.565395	-0.647296	1.14483	0.750557
ENSMUSG00000059552	Trp53	C	-0.22351	-0.123463	-0.772893	0.0470777	-0.1985	-0.54873	1.1232	0.696823
ND4	NA	C	0.184896	-0.552744	0.334315	-0.802625	0.09111	-0.101237	1.21891	-0.372627
ENSMUSG00000024339	Tap2	C	-0.526829	-0.288082	-0.437043	-0.0864559	-0.169079	-0.440717	1.13649	0.81172
ENSMUSG00000032555	Topbp1	C	-0.357045	-0.377828	-0.311041	-0.396491	-0.311521	-0.243662	1.1483	0.849293
ENSMUSG00000021196	Pfkp	C	-0.691824	-0.157229	-0.459015	0.0483905	-0.180759	-0.437979	1.00079	0.877621
ND1	NA	C	0.177443	-0.619444	0.408184	-0.726417	0.0920437	-0.312235	1.19525	-0.214821
ENSMUSG00000057789	Bak1	C	-0.298281	-0.439892	-0.286594	-0.336651	0.0804069	-0.564423	1.22539	0.620048
ENSMUSG00000030805	Stx4a	C	0.378483	-0.0321573	-0.319438	-0.141488	-0.806904	-0.607237	1.10158	0.427159
ENSMUSG00000035202	Lars2	C	-0.134264	-0.0753775	0.435586	-0.79435	0.143368	-0.928912	0.748603	0.605348
ENSMUSG00000106864	Gtf3c2	C	0.481529	-0.075729	-0.500995	-0.26764	-0.815195	-0.178429	1.16677	0.189687
ENSMUSG00000021377	Dek	C	-0.368454	-0.493891	-0.104473	-0.41896	-0.240092	-0.241077	1.27148	0.59547
ENSMUSG00000042594	Sh2b3	C	-0.234017	-0.397465	-0.599271	0.114626	-0.327027	-0.407183	1.10806	0.74228
ENSMUSG00000024542	Cep192	C	-0.00195213	-0.168688	-0.503248	0.031182	-0.458908	-0.69916	1.00994	0.790836
ENSMUSG00000030091	Nup210	C	-0.0642453	0.0285629	-0.595097	-0.0809311	-0.494065	-0.593366	1.0331	0.76604
ENSMUSG00000036572	Upf3b	C	0.165088	-0.483619	-0.679722	0.188866	-0.041117	-0.421142	1.28118	-0.00953628
ENSMUSG00000064215	Ifi27	C	0.02092	-0.00917857	-0.694118	-0.128257	-0.254561	-0.682265	0.978881	0.768579
CYTB	NA	C	0.129807	-0.523811	0.219531	-0.680769	0.0875258	-0.0964785	1.2639	-0.399711
H2AFX	NA	C	-0.0739739	-0.10042	0.079719	-0.867196	-0.356921	0.0561282	1.28112	-0.0184545
ENSMUSG00000040033	Stat2	C	0.0542196	-0.102943	-0.680209	0.104496	-0.577467	-0.48943	0.996248	0.695087
ENSMUSG00000070808	Bicra	C	0.0931766	-0.00456011	-0.560154	-0.194522	-0.456339	-0.611752	1.07326	0.660894
ENSMUSG00000002147	Stat6	C	-0.350067	-0.331806	-0.356341	-0.0246919	-0.302821	-0.525829	0.919353	0.972203
ENSMUSG00000067367	Lyar	C	-0.277974	-0.464251	0.0147504	-0.636041	-0.202056	-0.0571066	1.2912	0.33148
ENSMUSG00000006732	Mettl1	C	0.117041	-0.112981	-0.761774	-0.192552	-0.198983	-0.281492	1.3174	0.113336
ENSMUSG00000047139	Cd24a	C	-0.614607	-0.289683	-0.103485	0.244766	-0.337877	-0.56869	1.02912	0.640457
ENSMUSG00000029267	Mtf2	C	0.0755094	-0.118935	-0.458333	0.0193134	-0.348812	-0.760513	1.14345	0.448321
ENSMUSG00000027342	Pcna	C	-0.351476	-0.518467	-0.116097	-0.255009	-0.231317	-0.338175	1.17056	0.639977
ENSMUSG00000027763	Mbnl1	C	-0.285973	-0.118543	-0.00419477	-0.222279	-0.414631	-0.722139	0.835048	0.932713
ENSMUSG00000028211	Trp53inp1	C	-0.620908	0.320702	-0.113346	0.106866	-0.271005	-0.859572	0.565807	0.871457
ENSMUSG00000040613	Apobec1	C	0.651192	0.0680958	-0.361913	-0.770092	-0.213616	-0.563383	0.893613	0.296104
ENSMUSG00000022701	Ccdc191	C	0.154509	-0.287318	-0.411857	0.0622131	-0.264161	-0.412727	1.35458	-0.195242
ENSMUSG00000019564	Arid3a	C	-0.0944942	-0.644956	-0.511519	0.109684	-0.259506	-0.230402	1.1536	0.477597
ENSMUSG00000023170	Gps2	C	0.206206	-0.0512114	-0.343308	-0.212597	-0.707832	-0.372791	1.20251	0.279024
ENSMUSG00000030287	Itpr2	C	-0.537399	-0.680332	0.0373448	-0.225827	0.0454692	-0.336427	0.927779	0.76939
ENSMUSG00000026970	Rbms1	C	-0.151958	-0.478005	-0.263139	-0.219023	-0.349224	-0.36389	1.09812	0.727115
ENSMUSG00000025403	Shmt2	C	-0.259908	-0.260911	-0.0683541	-0.500639	-0.428545	-0.301144	1.01687	0.802625
ENSMUSG00000038264	Sema7a	C	-0.075444	-0.160909	-0.680611	-0.678736	-0.105814	0.296832	1.08167	0.323016
ENSMUSG00000021754	Map3k1	C	-0.220183	-0.209152	-0.416704	0.126151	-0.305122	-0.684637	0.768873	0.940773
ENSMUSG00000048118	Arid4a	C	0.0363312	-0.311052	-0.346422	-0.267537	-0.474712	-0.326661	1.21123	0.478828
ENSMUSG00000024070	Prkd3	C	-0.130984	-0.176745	-0.264778	-0.554153	-0.195137	-0.463371	1.02246	0.762711
ENSMUSG00000063785	Utp14a	C	-0.0585744	-0.204061	-0.665005	-0.145389	-0.385185	-0.290262	1.00777	0.74071
COX1	NA	C	0.118279	-0.462996	0.28557	-0.707289	0.0539543	-0.155265	1.17006	-0.302313
ENSMUSG00000032239	Rp9	C	-0.180886	-0.505552	-0.0336519	-0.352314	-0.269591	0.118655	1.33487	-0.111534
ENSMUSG00000030060	Hmces	C	0.148285	-0.278598	-0.215237	-0.3427	-0.45342	-0.395093	1.26183	0.274928
ENSMUSG00000090733	Rps27	C	-0.22599	-0.519918	-0.57839	0.164821	-0.255679	-0.176107	1.14677	0.444498
ENSMUSG00000026425	Srgap2	C	-0.500401	0.0276886	-0.498732	-0.115574	-0.0821056	-0.528737	0.867654	0.830208
ENSMUSG00000038398	Upf3a	C	0.352788	0.0288692	-0.436494	-0.0694906	-0.573408	-0.566824	1.11599	0.148571
ENSMUSG00000041777	Cir1	C	-0.107786	-0.165389	0.05067	-0.0958493	-0.193854	-0.649103	1.30496	-0.143646
ENSMUSG00000041890	Git2	C	0.0401479	-0.0141842	-0.303764	-0.0714173	-0.701447	-0.550958	0.946853	0.654769
ENSMUSG00000048039	Isg20l2	C	0.0463884	0.0236476	-0.474887	0.0420464	-0.608254	-0.580383	0.956237	0.595205
ENSMUSG00000024725	Ostf1	C	-0.301217	-0.353245	-0.266073	-0.304406	-0.184512	-0.392024	0.985883	0.815593
ENSMUSG00000020423	Btg2	C	-0.051561	-0.194878	-0.000421025	0.172769	-0.708179	-0.554325	0.209443	1.12715
ENSMUSG00000002477	Snrpd1	C	-0.116551	-0.369854	-0.301926	-0.343457	-0.385453	-0.10284	1.23395	0.38613
ENSMUSG00000042029	Ncapg2	C	-0.368296	-0.475657	0.186985	-0.593081	-0.197596	-0.136999	1.04501	0.539636
ENSMUSG00000020547	Bzw2	C	-0.0258853	-0.221839	-0.59044	-0.16913	-0.402964	-0.259567	1.09652	0.573302
ENSMUSG00000043991	Pura	C	0.158625	-0.100605	0.120128	-0.648092	-0.326966	-0.23893	1.22443	-0.188592
ENSMUSG00000042292	Mrtfa	C	-0.235291	0.0371407	-0.234715	-0.43807	-0.395776	-0.452734	0.921109	0.798336
ENSMUSG00000036918	Ttc7	C	-0.531132	-0.37805	-0.229524	-0.0878974	-0.221351	-0.295124	0.920697	0.822382
ENSMUSG00000028552	Eps15	C	-0.346142	-0.301478	-0.114689	-0.113016	-0.259925	-0.583268	0.758809	0.959708
ENSMUSG00000031245	Hmgn5	C	0.0403269	-0.480597	-0.0530713	-0.316536	-0.235353	-0.259272	1.2969	0.00760363
ENSMUSG00000037503	Fam168b	C	-0.11823	-0.0364869	-0.387045	-0.289614	-0.421424	-0.472699	0.861365	0.864133
ENSMUSG00000037805	Rpl10a	C	-0.34405	-0.367296	-0.51111	-0.0997283	-0.0135462	-0.242463	1.16346	0.414732
ENSMUSG00000008206	Cers4	C	-0.0323416	0.0238606	-0.417468	0.104906	-0.340023	-0.725545	1.09162	0.294996
ENSMUSG00000018209	Stk4	C	-0.613319	-0.335213	-0.0993195	-0.209488	-0.0779621	-0.352904	0.792466	0.89574
ENSMUSG00000032212	Sltm	C	0.201847	-0.163366	-0.247199	-0.257927	-0.7196	-0.0476132	1.1738	0.0600617
ENSMUSG00000019659	Ccdc12	C	0.178126	-0.0328797	-0.395797	-0.427175	-0.442221	-0.270457	1.18869	0.201713
ENSMUSG00000004642	Slbp	C	-0.334566	-0.477722	-0.162473	-0.0964952	-0.21737	-0.387786	1.07014	0.60627
ENSMUSG00000057229	Dmac2	C	0.192501	-0.107722	-0.722133	0.18665	-0.19241	-0.652376	0.946619	0.348871
ENSMUSG00000029623	Pdap1	C	0.00785969	-0.368734	-0.0458227	-0.56495	-0.0308031	-0.0840719	1.25958	-0.173061
ENSMUSG00000044927	H1f10	C	0.0148457	-0.185939	0.35364	-0.549569	-0.196305	0.283605	0.991044	-0.711321
ENSMUSG00000033059	Pygb	C	-0.619923	0.0308439	-0.0959625	-0.684726	0.0665984	-0.196259	0.879203	0.620225
ENSMUSG00000041571	Selenow	C	0.0961993	0.1911	0.230216	-0.76023	-0.55628	-0.281518	0.991293	0.0892194
ENSMUSG00000036461	Elf1	C	-0.45379	-0.29045	-0.253182	-0.0702277	-0.232064	-0.412734	0.89591	0.816537
ENSMUSG00000086784	Isoc2a	C	0.24702	-0.308533	-0.57029	0.025291	-0.315623	-0.360798	1.14653	0.136404
ENSMUSG00000001158	Snrnp27	C	-0.0826	-0.0607884	-0.0357469	-0.60325	-0.205142	-0.245397	1.25112	-0.018197
ENSMUSG00000057863	Rpl36	C	-0.246346	-0.333688	-0.475881	-0.0786401	-0.173786	-0.17833	1.22904	0.257633
ENSMUSG00000079184	Mphosph8	C	0.188568	-0.461781	-0.0436884	-0.392939	-0.269556	-0.045007	1.23001	-0.205609
ENSMUSG00000029559	2210016L21Rik	C	0.25298	-0.00504248	0.26795	-0.644601	-0.677762	-0.186459	0.991696	0.0012393
ENSMUSG00000042133	Ppig	C	0.11305	-0.536178	0.0722506	-0.46104	-0.326943	-0.030211	1.17516	-0.00609001
ENSMUSG00000062078	Qk	C	-0.219822	-0.606354	-0.359129	-0.13775	0.0909598	-0.3684	0.705638	0.894857
ENSMUSG00000021217	Tshz3	C	0.422724	-0.228773	-0.381516	0.135709	-0.72908	-0.333627	0.964886	0.149677
ENSMUSG00000051768	Xrcc1	C	0.135225	-0.0785595	-0.156084	-0.2308	-0.742943	-0.327644	1.05145	0.349352
ENSMUSG00000026083	Eif5b	C	-0.0893208	-0.617547	-0.0749418	-0.378399	-0.0622608	0.243037	1.16185	-0.182415
ENSMUSG00000037824	Tspan14	C	-0.376714	-0.386556	-0.0713245	-0.30926	0.0862308	-0.535984	0.912237	0.681371
ENSMUSG00000090841	Myl6	C	0.253614	-0.138491	-0.230073	-0.476314	-0.474179	-0.310794	1.09846	0.277775
ENSMUSG00000029761	Cald1	C	-0.217451	-0.734367	-0.0637164	-0.325975	0.0786074	-0.152445	1.04808	0.367268
ENSMUSG00000058503	Fam133b	C	0.207289	-0.250762	-0.0669633	-0.220286	-0.446233	-0.435219	1.1848	0.0273771
ENSMUSG00000020601	Trib2	C	-0.271017	-0.575193	-0.349821	-0.227444	-0.0973362	-0.0975799	0.953577	0.664814
ENSMUSG00000027405	Nop56	C	-0.00248052	-0.124898	-0.506172	-0.139343	-0.53089	-0.143116	1.11428	0.332615
ENSMUSG00000004980	Hnrnpa2b1	C	0.266116	0.0469456	-0.328579	-0.0817304	-0.620026	-0.60976	0.90462	0.422414
ENSMUSG00000030691	Fchsd2	C	-0.524146	-0.120319	0.0393748	0.0974648	-0.372887	-0.608262	0.740712	0.748062
ENSMUSG00000062867	Impdh2	C	-0.317351	-0.486953	-0.327057	-0.0686779	-0.0992759	-0.302173	0.999479	0.602008
ENSMUSG00000019139	Isyna1	C	-0.0806836	0.165103	-0.380269	-0.245189	-0.35643	-0.579152	0.981101	0.49552
ENSMUSG00000029062	Cdk11b	C	0.168046	-0.242959	-0.411724	-0.180024	-0.410284	-0.206417	1.18036	0.102998
FAM49B	NA	C	-0.28905	-0.230408	-0.233818	-0.0779984	-0.21104	-0.577118	0.759954	0.85948
ENSMUSG00000044147	Arf6	C	-0.505927	-0.328959	-0.246057	-0.0986918	-0.175559	-0.281344	0.876568	0.75997
ENSMUSG00000020018	Snrpf	C	-0.225238	-0.393416	-0.370459	-0.0407848	-0.407577	-0.175609	0.959191	0.653893
ENSMUSG00000031848	Lsm4	C	-0.107938	-0.27965	-0.379832	-0.268249	-0.154383	-0.293996	1.16929	0.314753
ENSMUSG00000007041	Clic1	C	-0.258121	-0.463737	-0.311254	-0.0725762	-0.0759889	-0.369799	1.04761	0.503863
ENSMUSG00000020015	Cdk17	C	0.0493266	-0.0515292	-0.46645	0.0380978	-0.568519	-0.455986	0.557273	0.897787
ENSMUSG00000038241	Cep250	C	0.0978358	-0.0999643	-0.279584	-0.0795005	-0.590271	-0.526301	0.883575	0.594209
ENSMUSG00000042606	Hirip3	C	0.0718013	-0.335475	-0.373261	-0.213681	-0.300759	-0.290844	1.1333	0.30892
ENSMUSG00000056708	Ier5	C	0.0103436	0.0152933	-0.182545	-0.335069	-0.481069	-0.528653	0.564374	0.937326
ENSMUSG00000027593	Raly	C	-0.0476676	-0.244012	0.0248149	-0.462613	-0.605293	-0.149374	0.946458	0.537686
ENSMUSG00000079480	Pin4	C	0.0699886	-0.296135	-0.61698	0.0316377	-0.140527	-0.161682	1.15232	-0.038624
ENSMUSG00000021262	Evl	C	-0.220775	-0.122491	-0.206261	-0.283537	-0.305969	-0.487048	0.875187	0.750894
ENSMUSG00000021716	Srek1ip1	C	0.208234	0.0233852	0.255851	-0.552671	-0.453744	-0.300994	1.04085	-0.22091
ENSMUSG00000079659	Tmem243	C	-0.417609	-0.561054	-0.143989	0.133637	-0.167634	-0.35541	0.832439	0.67962
ENSMUSG00000037262	Kin	C	0.133316	-0.126134	-0.284989	-0.296886	-0.421667	-0.23119	1.18282	0.0447307
ENSMUSG00000046865	Fbl	C	-0.10689	-0.298609	-0.320025	-0.138574	-0.337324	-0.411307	0.926657	0.686071
ENSMUSG00000024006	Stk38	C	0.233675	-0.147429	-0.210571	-0.00575385	-0.731016	-0.442773	0.901814	0.402054
ENSMUSG00000028163	Nfkb1	C	-0.0694291	0.116964	0.0443365	-0.161217	-0.46266	-0.805581	0.762408	0.575178
ENSMUSG00000021243	Fcf1	C	-0.0960886	-0.210209	-0.393483	0.066784	-0.341472	-0.39026	1.13224	0.232484
ENSMUSG00000024451	Arap3	C	0.186012	-0.662354	-0.31221	0.00195369	-0.260435	-0.349728	0.898803	0.497958
ENSMUSG00000040659	Efhd2	C	-0.359616	-0.374783	-0.15866	-0.311572	0.0893157	-0.44486	0.761187	0.798987
ENSMUSG00000068328	Aup1	C	0.0641205	-0.352362	-0.625496	0.261369	-0.112387	-0.421088	0.990812	0.195032
ENSMUSG00000074088	Snrnp40	C	0.0755113	-0.106203	-0.550941	-0.437863	-0.433602	0.0518774	0.928554	0.472666
ENSMUSG00000030766	Arhgap17	C	-0.210977	-0.351743	-0.473836	0.0796602	-0.10303	-0.437336	0.916646	0.580616
ENSMUSG00000027466	Rbck1	C	0.24433	0.281476	-0.334488	-0.322288	-0.655681	-0.409588	0.830724	0.365515
ENSMUSG00000006289	Osgep	C	0.283054	0.220453	0.129842	-0.461965	-0.704372	-0.509397	0.753259	0.289126
ENSMUSG00000017999	Ddx27	C	0.073771	0.0261315	-0.323812	-0.126308	-0.660467	-0.363978	0.937361	0.437301
ENSMUSG00000022965	Ifngr2	C	-0.469067	-0.440898	-0.265904	-0.0599271	-0.134342	-0.189043	0.82069	0.738491
ENSMUSG00000038538	Ubn2	C	0.266666	0.0510744	-0.537908	0.0180106	-0.315385	-0.468043	1.0367	-0.0511125
ENSMUSG00000022906	Parp9	C	-0.448153	-0.165151	-0.125802	-0.324964	-0.269218	-0.234176	0.637025	0.930439
ENSMUSG00000023994	Nfya	C	-0.0458563	-0.209948	-0.124068	-0.0342944	-0.441677	-0.62492	0.701284	0.779478
ENSMUSG00000039747	Orai2	C	-0.165815	-0.606506	-0.362926	0.22773	-0.0867994	-0.40553	0.786448	0.613398
ENSMUSG00000022020	Naa16	C	0.17981	-0.338779	-0.313504	0.10241	-0.496829	-0.405053	0.997538	0.274407
ENSMUSG00000095567	Noc2l	C	0.219965	0.0568189	-0.338807	-0.243054	-0.532949	-0.502783	0.865192	0.475617
ENSMUSG00000070394	Tmem256	C	0.266158	0.0229213	0.204826	-0.625126	-0.540878	-0.228825	0.940572	-0.039649
ENSMUSG00000079197	Psme2	C	-0.207061	-0.129332	-0.18287	-0.281785	-0.0778013	-0.607088	0.947911	0.538026
ENSMUSG00000035278	Plekhj1	C	0.233627	0.135157	-0.23694	-0.104513	-0.54729	-0.681423	0.823445	0.377936
ENSMUSG00000014504	Srp19	C	0.0722334	-0.233284	-0.734933	0.28362	-0.036206	-0.164589	0.991863	-0.178704
ENSMUSG00000033713	Foxn3	C	0.0146527	-0.365959	-0.0711075	-0.32714	-0.334502	-0.398006	0.972748	0.509313
ENSMUSG00000038612	Mcl1	C	-0.492905	-0.253572	-0.368336	0.0217035	-0.0157032	-0.385957	0.673281	0.821488
ENSMUSG00000059588	Calcrl	C	-0.389171	-0.499857	0.213817	-0.597294	0.183757	-0.196026	0.544652	0.740121
ENSMUSG00000024789	Jak2	C	-0.514831	-0.209289	-0.241714	-0.0926379	-0.126458	-0.348921	0.650535	0.883316
ENSMUSG00000090553	Snrpe	C	-0.201461	-0.234138	-0.486282	-0.171823	-0.253651	-0.194583	0.947135	0.594802
ENSMUSG00000025782	Taf3	C	-0.107192	-0.356094	0.197461	-0.536754	-0.265178	0.0140417	1.07873	-0.0250126
ENSMUSG00000026743	Mllt10	C	0.22116	0.195516	-0.276931	-0.0873164	-0.767149	-0.364471	0.870425	0.208767
ENSMUSG00000027203	Dut	C	-0.00125491	-0.0508632	-0.20951	-0.407967	-0.412807	-0.189638	1.11675	0.155288
ENSMUSG00000031697	Orc6	C	0.208157	-0.0559615	0.0433948	-0.54892	-0.387621	-0.294259	1.04859	-0.0133786
ENSMUSG00000020733	Slc9a3r1	C	-0.173448	-0.453228	-0.165388	-0.27344	-0.326835	-0.162035	0.816126	0.738248
ENSMUSG00000020380	Rad50	C	-0.329649	-0.49319	-0.194665	-0.157417	0.0549844	-0.361574	0.862134	0.619376
ENSMUSG00000032624	Eml4	C	-0.260423	-0.442113	-0.294297	-0.100393	-0.384252	-0.0382052	0.83518	0.684504
ENSMUSG00000028233	Tgs1	C	-0.205549	-0.313718	-0.643309	0.206326	-0.0938779	-0.326798	0.768027	0.6089
ENSMUSG00000027800	Tm4sf1	C	0.205069	-0.469571	-0.126801	-0.87071	0.0668906	0.260262	0.717993	0.216867
ENSMUSG00000029014	Dnajc2	C	-0.242989	-0.406997	-0.095449	-0.364625	-0.22382	-0.0403389	1.07906	0.295161
ENSMUSG00000059474	Mbtd1	C	0.211401	-0.0367337	-0.209018	0.0146699	-0.498639	-0.688558	0.85296	0.353917
ENSMUSG00000050212	Eva1b	C	0.533623	-0.000731758	-0.110725	-0.309433	-0.602101	-0.375379	0.876321	-0.0115751
ENSMUSG00000029191	Rfc1	C	-0.192177	-0.28352	-0.051119	-0.309399	-0.452083	-0.16728	1.00562	0.449957
ENSMUSG00000030199	Etv6	C	-0.109672	-0.263895	-0.373634	-0.452759	-0.0646775	-0.260621	0.767564	0.757693
ENSMUSG00000032135	Mcam	C	-0.443768	-0.298368	-0.111086	-0.25693	-0.163015	-0.143989	1.05875	0.358406
ENSMUSG00000035268	Pkig	C	-0.121474	-0.311942	0.000907033	-0.461574	-0.334039	-0.157017	1.03557	0.349571
ENSMUSG00000026102	Inpp1	C	-0.174519	-0.447626	-0.335934	0.300619	0.0726431	-0.630654	0.80506	0.410411
ENSMUSG00000039176	Polg	C	0.158875	0.144196	-0.510313	-0.100084	-0.535266	-0.433727	0.784764	0.491555
ENSMUSG00000070056	Mfhas1	C	-0.430238	-0.541741	0.0810246	-0.409993	0.130857	-0.189266	0.749648	0.609707
ENSMUSG00000022885	St6gal1	C	-0.606631	-0.0748302	0.173186	-0.20091	-0.202393	-0.457206	0.722122	0.646662
ENSMUSG00000022503	Nubp1	C	0.221271	0.108406	-0.453984	-0.421618	-0.23637	-0.486928	0.842873	0.42635
ENSMUSG00000024498	Tcerg1	C	0.161766	-0.325967	-0.661547	-0.0460011	-0.268674	-0.110212	0.923086	0.32755
ENSMUSG00000000489	Pdgfb	C	-0.149245	-0.578627	-0.0827855	-0.363658	0.125774	-0.180669	1.01145	0.217763
ENSMUSG00000030678	Maz	C	0.348639	0.0813722	0.0859861	-0.393386	-0.753435	-0.384137	0.722725	0.292236
ENSMUSG00000036986	Pml	C	-0.480961	-0.261944	-0.284262	0.104077	-0.179859	-0.354128	0.700599	0.756478
ENSMUSG00000053477	Tcf4	C	-0.254458	-0.40557	-0.0496877	-0.378041	-0.173138	-0.155369	1.00399	0.41227
ENSMUSG00000024858	Grk2	C	-0.330865	-0.444644	-0.363393	0.0902601	-0.136646	-0.249721	0.867763	0.567245
ENSMUSG00000035569	Ankrd11	C	0.0388905	-0.162525	-0.291858	-0.254096	-0.399003	-0.217951	1.08331	0.20323
ENSMUSG00000035047	Kri1	C	0.120835	-0.153003	-0.362074	0.0324282	-0.456405	-0.473983	0.919402	0.3728
ENSMUSG00000020075	Ddx21	C	-0.314826	-0.407204	-0.391541	-0.263173	-0.251899	0.235919	0.758114	0.63461
ENSMUSG00000021756	Il6st	C	-0.523331	-0.344466	0.158306	-0.548036	-0.0205554	0.0125171	0.453034	0.812531
ENSMUSG00000002210	Smg9	C	0.263423	0.308264	-0.0767866	-0.326446	-0.376102	-0.694984	0.822115	0.0805152
ENSMUSG00000058833	Rex1bd	C	0.0949609	-0.129155	0.295204	-0.528773	-0.353402	-0.338259	0.971441	-0.0120177
ENSMUSG00000039640	Mrpl12	C	-0.149294	-0.429038	-0.251135	-0.231762	-0.240132	0.142439	1.07983	0.079088
ENSMUSG00000020739	Nup85	C	0.0374323	0.116325	-0.486593	-0.188328	-0.36608	-0.462768	0.786177	0.563836
ENSMUSG00000049502	Dtx3l	C	-0.664491	-0.178619	-0.0770854	-0.231599	-0.03408	-0.215177	0.692553	0.7085
ENSMUSG00000036748	Cuedc2	C	0.187155	-0.0289198	-0.00518876	-0.508686	-0.397667	-0.292969	1.00846	0.0378108
ENSMUSG00000031628	Casp3	C	-0.118164	-0.340995	-0.160661	-0.330922	0.0575425	-0.520178	0.614144	0.799234
ENSMUSG00000020400	Tnip1	C	-0.385806	-0.238766	-0.076513	-0.140779	-0.175456	-0.451904	0.734836	0.734388
ENSMUSG00000071866	Ppia	C	0.0497128	-0.0644678	0.0750226	-0.598594	-0.409849	-0.296269	0.891272	0.353172
ENSMUSG00000061613	U2af1	C	0.253003	-0.217793	-0.448129	-0.189622	-0.487801	-0.085015	0.947686	0.22767
ENSMUSG00000016252	Atp5e	C	-0.0925845	-0.170824	-0.158441	-0.472138	-0.0642745	0.1349	1.08048	-0.257113
ENSMUSG00000037475	Thoc2	C	0.112521	-0.216717	-0.251587	-0.143404	-0.333928	-0.33369	1.08009	0.0867108
ENSMUSG00000025959	Klf7	C	0.17004	-0.0228143	0.0695283	-0.321202	-0.556807	-0.504346	0.863458	0.302143
ENSMUSG00000078695	Cisd3	C	-0.0439149	-0.486231	0.149116	-0.206907	-0.121493	0.00696498	1.04888	-0.346415
ENSMUSG00000052812	Atad2b	C	0.128751	0.0278179	-0.46111	-0.095322	-0.345017	-0.543628	0.801783	0.486725
ENSMUSG00000023104	Rfc2	C	-0.0234443	-0.321559	-0.301649	-0.295634	-0.174449	-0.188664	1.06067	0.244732
ENSMUSG00000053332	Gas5	C	-0.0779102	-0.199853	-0.732593	0.347974	-0.0959412	-0.34997	0.736551	0.371743
ENSMUSG00000022111	Uchl3	C	-0.476868	-0.205617	-0.245613	0.0449765	-0.173938	-0.298506	0.947966	0.407601
ENSMUSG00000046434	Hnrnpa1	C	0.0868074	-0.145598	-0.317243	-0.0174579	-0.412463	-0.534619	0.792308	0.548265
ENSMUSG00000045624	Esf1	C	-0.0354184	-0.306755	-0.139448	-0.498481	-0.243447	0.180024	1.02894	0.014581
ENSMUSG00000070544	Top1	C	-0.0388115	-0.545432	0.0101165	-0.395982	-0.171962	0.0446567	1.00808	0.0893377
ENSMUSG00000040824	Snrpd2	C	-0.0282017	-0.136658	-0.433991	-0.239011	-0.296765	-0.0979108	1.0539	0.178642
ENSMUSG00000046546	Fam43a	C	-0.41467	-0.422053	-0.118149	0.0780769	-0.15353	-0.366011	0.714997	0.681339
ENSMUSG00000018666	Cbx1	C	0.229985	-0.0647368	-0.15108	-0.332691	-0.623058	-0.170363	0.926699	0.185245
ENSMUSG00000028184	Adgrl2	C	-0.336151	-0.39203	-0.271701	-0.303738	-0.0104693	-0.0673578	0.918897	0.46255
ENSMUSG00000027304	Rtf1	C	0.0154655	-0.195547	-0.062664	-0.473635	-0.34131	-0.138309	1.0282	0.167796
ENSMUSG00000013846	St3gal1	C	-0.186792	-0.32055	0.21814	-0.53616	-0.3496	-0.141634	0.706586	0.610009
ENSMUSG00000026942	Traf2	C	-0.20025	-0.0849359	-0.336718	-0.170645	-0.379781	-0.274979	0.840494	0.606815
ENSMUSG00000028565	Nfia	C	0.18856	-0.237656	-0.16424	-0.614284	-0.161506	-0.292561	0.805818	0.475869
ENSMUSG00000071646	Mta2	C	-0.0683039	-0.121854	-0.342914	-0.103671	-0.557072	-0.191733	0.803708	0.581841
ENSMUSG00000003038	Hmgn2	C	0.153115	0.123884	0.371107	-0.549071	-0.586572	-0.360412	0.712234	0.135715
ENSMUSG00000052040	Klf13	C	-0.131011	0.278979	-0.0471248	-0.733452	-0.267134	-0.251272	0.723088	0.427925
ENSMUSG00000022623	Shank3	C	-0.15152	-0.174632	-0.510068	0.14836	-0.0549252	-0.535756	0.766026	0.512515
ENSMUSG00000030126	Tmcc1	C	0.180616	-0.0917763	-0.0263975	-0.578899	-0.550369	-0.12644	0.767068	0.426197
ENSMUSG00000032249	Anp32a	C	-0.0663252	-0.338722	0.0140242	-0.550994	-0.203928	-0.16811	0.889438	0.424617
ENSMUSG00000037958	Nsrp1	C	-0.0473981	-0.371165	-0.126924	-0.322885	-0.180586	0.0726218	1.07344	-0.0971047
ENSMUSG00000020255	D10Wsu102e	C	-0.460156	-0.298577	-0.217012	-0.244868	-0.133268	-0.0458664	0.853297	0.54645
ENSMUSG00000064289	Tank	C	-0.352029	-0.0978035	-0.341381	0.0966184	-0.070798	-0.557137	0.64164	0.68089
ENSMUSG00000029560	Snx8	C	0.338012	-0.162297	-0.0130017	-0.131961	-0.606069	-0.499402	0.755657	0.319062
ENSMUSG00000026341	Actr3	C	-0.494986	-0.309371	0.00371704	-0.0398839	-0.0667752	-0.438392	0.653691	0.692
ENSMUSG00000071708	Sms	C	-0.0394428	-0.25693	-0.175313	-0.00549047	-0.136827	-0.677226	0.776431	0.514797
ENSMUSG00000078427	Sarnp	C	0.0965341	-0.269583	-0.294454	-0.125269	-0.502168	-0.114929	0.964035	0.245832
ENSMUSG00000039637	Coro7	C	-0.157041	-0.152836	-0.420339	0.218488	-0.117774	-0.553709	0.858672	0.324539
ENSMUSG00000040283	Btnl9	C	-0.295091	-0.444298	0.379961	-0.320915	-0.34091	-0.132773	0.804077	0.349948
ENSMUSG00000028907	Utp11	C	0.0996823	-0.00897132	-0.445901	-0.0876753	-0.334639	-0.434048	0.907079	0.304473
ENSMUSG00000020982	Nemf	C	0.166571	-0.110455	-0.361408	-0.1835	-0.394671	-0.116901	1.02622	-0.0258509
ENSMUSG00000057388	Mrpl18	C	-0.0864423	-0.28844	-0.581132	-0.206755	0.181234	-0.178173	0.909885	0.249824
H2AFV	NA	C	0.114222	0.0353458	0.235647	-0.541016	-0.506807	-0.208686	0.873282	-0.00198763
ENSMUSG00000060152	Pop5	C	-0.072776	-0.12376	-0.135655	-0.516612	-0.429095	0.17682	0.936437	0.164642
ENSMUSG00000028793	Rnf19b	C	-0.215467	-0.382844	-0.110298	-0.291898	-0.186368	-0.240206	0.615222	0.811859
ENSMUSG00000024208	Uqcc2	C	0.144523	-0.0817113	0.288	-0.640166	-0.247816	-0.0396465	0.866637	-0.289821
ENSMUSG00000061755	Bod1l	C	0.0254177	-0.0774995	-0.0875601	-0.358095	-0.334496	-0.210931	1.05617	-0.0130048
ENSMUSG00000027293	Ehd4	C	-0.333102	-0.533562	0.143454	-0.496444	0.070598	-0.00172602	0.779846	0.370937
ENSMUSG00000024835	Coro1b	C	0.0269984	-0.0685715	-0.109822	-0.325503	-0.26518	-0.570925	0.779136	0.533867
ENSMUSG00000028484	Psip1	C	-0.20048	-0.179212	0.0543126	-0.293482	-0.219585	-0.282619	1.05587	0.0651996
ENSMUSG00000078619	Smarcd2	C	0.0939308	-0.0817158	-0.0185456	-0.324029	-0.547475	-0.396549	0.720027	0.554357
ENSMUSG00000024844	Banf1	C	-0.250399	-0.183006	-0.229405	-0.442885	-0.00942946	-0.181617	0.95141	0.345332
ENSMUSG00000027433	Xrn2	C	-0.347818	-0.10811	-0.561065	0.0288192	-0.201679	-0.14121	0.702037	0.629025
ENSMUSG00000028792	Ak2	C	0.141897	-0.166519	-0.398125	-0.156147	-0.27123	-0.392919	0.908268	0.334775
ENSMUSG00000020680	Taf15	C	0.224066	-0.245011	-0.0766501	-0.233822	-0.486341	-0.397661	0.816985	0.398435
ENSMUSG00000025134	Alyref	C	0.0589378	-0.113584	-0.326542	-0.321257	-0.518126	0.0485235	0.907898	0.26415
ENSMUSG00000039458	Mtmr12	C	-0.223889	0.256632	-0.0388279	-0.0494885	-0.569667	-0.524428	0.534143	0.615525
ENSMUSG00000041765	Ubac2	C	-0.350095	-0.35568	-0.418674	0.14465	-0.0489905	-0.265542	0.761205	0.533127
ENSMUSG00000022433	Csnk1e	C	0.419517	-0.119324	-0.366486	-0.224471	-0.45103	-0.0943009	0.887968	-0.0518739
ENSMUSG00000031590	Frg1	C	-0.219008	-0.209724	-0.169081	-0.304373	-0.154125	-0.187168	1.02932	0.214159
ENSMUSG00000036856	Wnt4	C	-0.070794	-0.208693	-0.350039	-0.604389	-0.0411575	0.391687	0.8213	0.0620856
ENSMUSG00000025810	Nrp1	C	0.0152338	-0.346491	0.15507	-0.852792	-0.139856	0.391404	0.46879	0.308642
ENSMUSG00000053604	Rpia	C	0.0776611	-0.0799827	-0.00797149	-0.28519	-0.507357	-0.406493	0.839469	0.369865
ENSMUSG00000030970	Ctbp2	C	0.180986	0.218947	0.0257483	-0.306809	-0.715243	-0.245332	0.777729	0.0639744
ENSMUSG00000048277	Syngr2	C	-0.420771	-0.420323	-0.0761309	-0.154299	-0.0590064	-0.203474	0.805205	0.528798
ENSMUSG00000029465	Arpc3	C	-0.256678	-0.444941	-0.181268	-0.110265	-0.0444388	-0.24359	0.924154	0.357027
ENSMUSG00000026544	Dusp23	C	-0.0275381	-0.280645	-0.208216	-0.130016	-0.136729	0.152827	1.01134	-0.381019
ENSMUSG00000042675	Ypel3	C	0.19373	0.084201	-0.244553	0.0758123	-0.503381	-0.586213	0.774736	0.205668
ENSMUSG00000024048	Myl12a	C	-0.367747	-0.225333	-0.148169	-0.265841	-0.105522	-0.285779	0.699988	0.698403
ENSMUSG00000020134	Peli1	C	-0.61263	-0.166162	-0.103647	0.0665485	-0.147904	-0.310514	0.617809	0.656499
ENSMUSG00000030180	Kdm5a	C	-0.29493	0.0258095	-0.26448	-0.121054	-0.126571	-0.403237	0.976898	0.207565
ENSMUSG00000028191	Bcl10	C	-0.42359	-0.271221	-0.123854	-0.116533	-0.228251	-0.223897	0.679116	0.708231
ENSMUSG00000024422	Dhx16	C	0.0670404	-0.0750858	-0.405504	-0.0734873	-0.486401	-0.293218	0.778283	0.488373
ENSMUSG00000033307	Mif	C	-0.397006	-0.30254	-0.151914	-0.0542094	-0.0144942	-0.283473	0.966468	0.23717
ENSMUSG00000019907	Ppp1r12a	C	-0.0360978	-0.373316	-0.236861	0.0268646	-0.345269	-0.322009	0.863454	0.423234
ENSMUSG00000025626	Phf6	C	-0.495584	-0.122242	-0.00134503	-0.180383	-0.178427	-0.328933	0.486641	0.820273
ENSMUSG00000023015	Racgap1	C	-0.029269	-0.417699	-0.248315	-0.298935	-0.191063	0.00844271	0.966	0.210838
ENSMUSG00000040249	Lrp1	C	-0.120454	0.0966225	-0.3279	-0.400132	-0.183563	-0.382684	0.652551	0.665559
ENSMUSG00000024194	Cuta	C	0.11397	0.0797644	0.0995985	-0.452443	-0.350515	-0.37451	0.915408	-0.0312732
ENSMUSG00000046111	Cep295	C	0.146411	-0.168221	-0.563558	0.151865	-0.201341	-0.44596	0.785671	0.295133
ENSMUSG00000022521	Crebbp	C	0.141542	-0.234135	-0.191071	-0.203623	-0.408613	-0.167911	0.990074	0.0737369
ENSMUSG00000047368	Abhd17b	C	-0.321835	-0.294517	-0.106146	0.110535	-0.0911678	-0.530729	0.800672	0.433188
ENSMUSG00000022858	Tra2b	C	0.129444	0.0698697	-0.0347055	0.0661287	-0.385332	-0.819566	0.554358	0.419803
ENSMUSG00000053289	Ddx10	C	-0.411222	-0.12663	-0.0780289	-0.297947	-0.316121	-0.0806024	0.861114	0.449437
ENSMUSG00000026987	Baz2b	C	0.209979	0.0731031	-0.237146	-0.15698	-0.308398	-0.388805	0.958981	-0.150735
ENSMUSG00000026238	Ptma	C	0.0898633	-0.25919	-0.0612043	-0.439278	-0.217801	-0.340712	0.86405	0.364273
ENSMUSG00000010406	Mrpl52	C	-0.162461	-0.385785	-0.338277	0.0301382	-0.127187	-0.151428	0.979766	0.155235
ENSMUSG00000068923	Syt11	C	-0.0363106	-0.512596	0.247219	-0.600408	-0.0553713	0.0242991	0.77191	0.161257
ENSMUSG00000004268	Emg1	C	-0.0589033	0.0322419	-0.374673	-0.190692	-0.487751	-0.113942	0.882801	0.310917
ENSMUSG00000049422	Chchd10	C	-0.0316977	0.0262687	0.210451	-0.558415	-0.151525	-0.261878	0.914805	-0.148008
ENSMUSG00000003382	Etv3	C	-0.34992	-0.146595	-0.279327	0.131585	-0.128047	-0.431571	0.340613	0.863262
ENSMUSG00000029528	Pxn	C	-0.21347	-0.269699	-0.122418	-0.134982	-0.349435	-0.278667	0.614379	0.754291
ENSMUSG00000059895	Ptp4a3	C	-0.159661	-0.244028	-0.170431	0.00334935	-0.277334	-0.400517	0.910997	0.337624
ENSMUSG00000038005	Hpf1	C	-0.0626655	-0.287863	-0.00529245	-0.303275	-0.100163	-0.478176	0.853291	0.384144
ENSMUSG00000042043	Tbca	C	-0.0769245	-0.252666	-0.0577904	-0.31326	-0.161965	-0.171642	1.03227	0.0019754
ENSMUSG00000044709	Gemin7	C	0.150125	0.0204756	0.0722975	-0.651146	-0.470458	0.155597	0.769601	-0.0464915
ENSMUSG00000015126	Tsr3	C	0.367179	-0.0701673	-0.371202	-0.0932199	-0.40983	-0.185398	0.886541	-0.123902
ENSMUSG00000050856	Atp5k	C	0.00676667	-0.286557	-0.19766	-0.32911	-0.120957	0.00011946	1.0168	-0.0893973
ENSMUSG00000000378	Ccm2	C	-0.164268	-0.259133	0.00742625	-0.29111	-0.179736	-0.421012	0.792628	0.515204
ENSMUSG00000027852	Nras	C	-0.0916705	-0.212919	-0.167319	-0.206653	-0.251595	-0.372504	0.872329	0.43033
ENSMUSG00000066278	Vps37b	C	0.30706	-0.37319	0.38806	-0.481501	-0.40527	-0.294686	0.29532	0.564207
ENSMUSG00000031431	Tsc22d3	C	-0.224479	0.205208	-0.418257	-0.518072	-0.286226	0.131215	0.458673	0.651938
ENSMUSG00000048897	Zfp710	C	0.222039	-0.0874097	0.26459	-0.205144	-0.411988	-0.688575	0.605895	0.300594
ENSMUSG00000025898	Cwf19l2	C	-0.00392435	-0.23842	-0.181728	-0.0705919	-0.363603	-0.197088	1.00053	0.0548212
ENSMUSG00000028788	Ptp4a2	C	-0.257643	-0.418005	0.00337604	-0.29364	-0.122442	-0.228152	0.723504	0.593002
ENSMUSG00000029544	Cabp1	C	0.136236	-0.294135	-0.4327	0.170272	-0.237433	-0.407762	0.813179	0.252344
ENSMUSG00000020949	Fkbp3	C	0.261045	0.0106633	-0.182152	-0.262775	-0.44005	-0.468489	0.760037	0.321719
ENSMUSG00000041781	Cpsf2	C	-0.255649	-0.342003	-0.163082	-0.314379	-0.239206	0.0150568	0.814528	0.484735
ENSMUSG00000069744	Psmb3	C	-0.0181849	-0.162008	-0.441294	-0.201233	-0.160651	-0.249111	0.893158	0.339325
ENSMUSG00000030697	Ppp4c	C	0.0317021	-0.128127	-0.391654	-0.120009	-0.368545	-0.240394	0.875252	0.341773
ENSMUSG00000038766	Gabpb2	C	-0.049994	0.191068	-0.198689	0.146966	-0.371891	-0.719033	0.459133	0.54244
ENSMUSG00000038762	Abcf1	C	-0.0976399	-0.359988	-0.0563236	-0.469861	-0.117021	0.169939	0.91995	0.0109449
ENSMUSG00000033751	Gadd45gip1	C	0.213614	0.117052	0.238419	-0.548097	-0.349523	-0.358996	0.760345	-0.0728131
ENSMUSG00000005732	Ranbp1	C	-0.273933	-0.282261	-0.198696	-0.271506	-0.15453	-0.0604808	0.91519	0.326216
ENSMUSG00000003868	Ruvbl2	C	0.0601478	0.0515682	-0.181137	-0.394471	-0.511631	-0.166334	0.792987	0.34887
ENSMUSG00000009555	Cdk9	C	0.0993749	0.0994888	-0.174809	-0.105567	-0.551668	-0.410765	0.798566	0.245379
ENSMUSG00000031627	Irf2	C	-0.480335	-0.14357	-0.0256227	0.0307852	-0.260165	-0.363699	0.682236	0.560371
ENSMUSG00000028445	Enho	C	0.140006	0.0419321	0.163588	-0.559605	-0.231369	0.114193	0.777466	-0.44621
ENSMUSG00000018446	C1qbp	C	-0.282687	-0.0800381	-0.256627	-0.303298	-0.329577	-0.0598409	0.738703	0.573365
ENSMUSG00000031902	Nfatc3	C	-0.354341	-0.240494	0.0313387	-0.274272	-0.246144	-0.22303	0.602765	0.704177
ENSMUSG00000020476	Dbnl	C	-0.225194	-0.114319	-0.268513	-0.0560715	-0.292055	-0.350217	0.769586	0.536785
ENSMUSG00000029416	Slc15a4	C	-0.296978	-0.297395	-0.159273	-0.0253355	-0.361546	-0.17021	0.709058	0.601679
ENSMUSG00000037674	Rfx7	C	-0.224793	-0.111808	-0.287313	0.385201	-0.26525	-0.545881	0.449389	0.600456
ENSMUSG00000029863	Casp2	C	0.0797732	0.127141	-0.344637	-0.0723292	-0.326243	-0.585039	0.562694	0.55864
ENSMUSG00000041235	Chd7	C	0.186299	-0.462277	-0.345027	-0.21106	-0.131467	0.0914251	0.885528	-0.0134207
ENSMUSG00000026728	Vim	D	-1.98153	-1.79106	-1.20874	0.179224	0.909408	-1.28205	2.69716	2.47759
ENSMUSG00000073421	H2-Ab1	D	-1.82773	-1.4003	-1.26505	0.673271	0.480023	-1.55807	2.67095	2.2269
ENSMUSG00000060586	H2-Eb1	D	-1.83961	-1.41306	-1.11642	0.50647	0.438754	-1.46701	2.62093	2.26994
ENSMUSG00000036594	H2-Aa	D	-1.76887	-1.29619	-1.22788	0.601922	0.415118	-1.52148	2.54063	2.25675
ENSMUSG00000038418	Egr1	D	-1.23338	1.22744	-1.75693	1.72673	-0.630595	-2.17219	0.366762	2.47216
ENSMUSG00000024610	Cd74	D	-1.70476	-1.16858	-1.37289	0.627009	0.397861	-1.48064	2.57092	2.13109
ENSMUSG00000054435	Gimap4	D	-1.57141	-1.54835	-1.31458	0.280463	0.218273	-0.687223	2.39702	2.22581
ENSMUSG00000044786	Zfp36	D	-1.10952	-0.294602	-1.15045	0.552861	-1.09961	-1.51456	1.82811	2.78777
ENSMUSG00000030605	Mfge8	D	-1.82978	-1.07594	-1.7837	0.841348	0.81206	-0.775899	2.09123	1.72067
ENSMUSG00000060802	B2m	D	-1.53345	-1.40874	-0.953064	0.173839	0.456586	-1.00106	2.15877	2.10711
ENSMUSG00000052837	Junb	D	-0.979292	0.197026	-1.3725	0.598212	-0.588265	-1.63513	1.05891	2.72104
ENSMUSG00000032035	Ets1	D	-1.19687	-1.43765	-1.02833	0.206888	0.0560023	-0.744666	2.1152	2.02942
ENSMUSG00000026043	Col3a1	D	-1.73213	-2.38446	0.218829	-0.0779494	0.590542	0.46592	1.6609	1.25835
ENSMUSG00000047867	Gimap6	D	-1.29017	-1.23215	-1.1575	0.369159	0.0133067	-0.751935	2.0502	1.99909
ENSMUSG00000031004	Mki67	D	-0.64932	-1.61168	-0.711375	-1.16569	0.11038	0.359252	2.55697	1.11147
ENSMUSG00000046805	Mpeg1	D	-1.36174	-1.53294	-0.343856	0.0112342	0.569082	-1.00872	1.61917	2.04777
ENSMUSG00000031375	Bgn	D	-1.57359	-1.6709	0.0901708	-0.357966	0.193565	-0.313805	1.91357	1.71895
ENSMUSG00000069833	Ahnak	D	-0.517192	-1.71617	-0.897417	-0.66145	0.105637	-0.129424	2.04128	1.77474
ENSMUSG00000023034	Nr4a1	D	-0.851582	0.0162767	-1.64436	0.800609	0.323388	-1.4445	0.692249	2.10792
ENSMUSG00000031328	Flna	D	-0.958334	-0.921826	-1.14261	-0.167793	0.126711	-0.774437	2.01966	1.81863
ENSMUSG00000038642	Ctss	D	-0.97176	-1.24164	-0.497326	-0.0868721	0.161019	-1.11242	1.82855	1.92045
ENSMUSG00000029661	Col1a2	D	-1.79313	-1.58524	-0.000192251	-0.111779	0.551962	-0.0844422	1.54386	1.47896
ENSMUSG00000020914	Top2a	D	-0.656317	-1.09156	-0.446598	-1.32492	0.0395777	0.156431	2.17223	1.15115
ENSMUSG00000028843	Sh3bgrl3	D	-1.08453	-0.767511	-0.788411	0.138294	0.00715741	-0.970994	2.07615	1.38984
ENSMUSG00000032440	Tgfbr2	D	-0.96634	-0.94687	-0.808296	0.0240383	-0.0311869	-0.781947	1.72438	1.78622
ENSMUSG00000027639	Samhd1	D	-1.05098	-0.729995	-0.888409	0.102629	-0.0160362	-0.86297	1.79091	1.65485
ENSMUSG00000031207	Msn	D	-1.2081	-1.06464	-0.63455	0.0609187	0.0289332	-0.552867	1.77495	1.59536
ENSMUSG00000024190	Dusp1	D	-0.495759	0.356459	-1.26547	0.731438	-0.714758	-1.24216	0.638332	1.99191
ENSMUSG00000020077	Srgn	D	-0.79555	-1.1621	-0.950686	-0.26524	0.442581	-0.568343	1.6391	1.66024
ENSMUSG00000029622	Arpc1b	D	-0.71464	-0.691945	-0.528867	-0.17343	-0.294716	-1.07631	1.90498	1.57493
ENSMUSG00000032231	Anxa2	D	-1.04894	-1.01338	-0.569759	-0.64563	0.221082	0.0157268	2.00664	1.03426
ENSMUSG00000005583	Mef2c	D	-0.906139	-0.757708	-0.398927	0.479444	-0.418569	-1.07418	1.76379	1.31229
ENSMUSG00000027580	Helz2	D	-0.237896	-0.396946	-1.60591	0.648524	-0.374131	-0.79632	1.52492	1.23776
ENSMUSG00000075415	Fnbp1	D	-0.654175	-0.580174	-0.697487	-0.128575	-0.356884	-0.910844	1.79933	1.52881
ENSMUSG00000079523	Tmsb10	D	-0.802636	-0.882457	-1.0581	0.224305	0.177943	-0.629295	1.81703	1.15322
ENSMUSG00000025283	Sat1	D	-0.173589	-0.553226	-1.05322	0.71318	-0.640276	-1.10183	1.46982	1.33913
ENSMUSG00000036908	Unc93b1	D	-0.79215	-0.570289	-0.991615	0.552397	-0.0379688	-0.98717	1.63978	1.18702
ENSMUSG00000024590	Lmnb1	D	-0.491585	-0.431135	-0.459944	-0.688424	-0.440679	-0.689521	2.01083	1.19046
ENSMUSG00000049775	Tmsb4x	D	-0.66208	-0.751723	-0.693973	-0.192424	-0.0194651	-0.830836	1.72818	1.42233
ENSMUSG00000035929	H2-Q4	D	-0.43847	-0.466659	-0.788526	0.145822	-0.57683	-0.976606	1.70636	1.39491
ENSMUSG00000033016	Nfatc1	D	-1.12121	-1.02032	-0.875706	0.363546	0.201496	-0.279203	1.49025	1.24115
ENSMUSG00000024621	Csf1r	D	-0.736736	-0.982601	-0.229268	-0.593803	0.0701732	-0.613607	1.5809	1.50494
ENSMUSG00000026355	Mcm6	D	-0.826949	-0.724816	-0.330577	-0.792126	-0.117149	-0.239896	1.91602	1.11549
ENSMUSG00000038608	Dock10	D	-0.763892	-0.299737	-0.604511	0.00719199	-0.476875	-0.947638	1.53086	1.5546
ENSMUSG00000022673	Mcm4	D	-1.0348	-0.40474	-0.560012	-0.490102	-0.148132	-0.408832	1.71127	1.33534
ENSMUSG00000039621	Prex1	D	-0.897457	-0.660069	-0.721599	-0.108281	0.365255	-0.823377	1.48304	1.36249
ENSMUSG00000021948	Prkcd	D	-0.43031	-0.450827	-0.738406	0.0668806	-0.517296	-0.902746	1.79864	1.17407
ENSMUSG00000040699	Limd2	D	-0.449316	-0.449167	-0.254581	-0.563519	-0.41191	-0.895244	1.77769	1.24604
ENSMUSG00000002985	Apoe	D	-0.80966	-0.990183	-0.0751995	-0.223531	-0.187236	-0.614589	1.71712	1.18328
ENSMUSG00000020190	Mknk2	D	-0.232413	-0.380694	-0.670856	-0.00788928	-0.524079	-1.0991	1.618	1.29703
ENSMUSG00000019978	Epb41l2	D	-0.89468	-0.844981	-0.779061	0.180966	0.0267721	-0.438436	1.53277	1.21665
ENSMUSG00000025647	Shisa5	D	-0.983401	-0.924033	-0.816234	0.410765	0.326085	-0.509194	1.30258	1.19343
ENSMUSG00000019843	Fyn	D	-0.634885	-0.325615	-0.832411	-0.173086	-0.184442	-0.741857	1.53967	1.35263
ENSMUSG00000031557	Plekha2	D	-0.7433	-0.289362	-0.131827	-0.204942	-0.477224	-0.987105	1.61789	1.21587
ENSMUSG00000075602	Ly6a	D	-0.573301	-1.13369	-0.630208	-0.595613	0.299475	0.0727378	1.54099	1.01961
ENSMUSG00000004266	Ptpn6	D	-0.505503	-0.504853	-0.661048	0.322318	-0.396807	-0.963671	1.50447	1.20509
ENSMUSG00000025085	Ablim1	D	-0.681099	-0.847156	-0.744183	0.138998	0.0176476	-0.605608	1.47965	1.24175
ENSMUSG00000029580	Actb	D	-0.742359	-0.709754	-0.486414	-0.105969	-0.00668732	-0.737882	1.61561	1.17346
ENSMUSG00000071042	Rasgrp3	D	-0.846904	-1.05587	-0.468109	0.353126	-0.0445371	-0.475867	1.49746	1.0407
ENSMUSG00000002107	Celf2	D	-0.666118	-0.589175	-0.0998321	-0.254783	-0.309366	-0.887694	1.54189	1.26508
ENSMUSG00000052085	Dock8	D	-0.720367	-0.646539	-0.121943	-0.49755	-0.245503	-0.594084	1.58022	1.24577
ENSMUSG00000021025	Nfkbia	D	-0.659242	0.03386	-0.610257	-0.370763	-0.577067	-0.600292	1.34369	1.44007
ENSMUSG00000067212	H2-T23	D	-0.792234	-0.758215	-1.02965	0.494905	0.265041	-0.489493	1.28428	1.02536
ENSMUSG00000028312	Smc2	D	-0.618009	-0.613937	-0.450844	-0.717487	-0.170697	-0.0817344	1.73157	0.921136
ENSMUSG00000018293	Pfn1	D	-0.713215	-0.664428	-0.682159	-0.070005	-0.102543	-0.415484	1.64991	0.997928
ENSMUSG00000030123	Plxnd1	D	-0.952343	-0.760631	-0.143011	-0.0777653	-0.0710788	-0.554994	1.55831	1.00152
ENSMUSG00000074886	Grk6	D	-0.527647	-0.382125	-0.546026	0.0519589	-0.557665	-0.73112	1.49056	1.20207
ENSMUSG00000020737	Jpt1	D	-0.591596	-0.726664	-0.43293	-0.332318	-0.325615	-0.291092	1.63382	1.0664
ENSMUSG00000057193	Slc44a2	D	-0.6817	-0.625015	-0.672127	0.000936215	-0.289194	-0.361024	1.52143	1.10669
ENSMUSG00000003032	Klf4	D	-0.78921	-0.541952	-0.933862	0.397045	-0.0448939	-0.452661	1.08045	1.28508
ENSMUSG00000000078	Klf6	D	-0.85223	-0.345885	-0.502607	0.428071	-0.321268	-0.741001	0.838199	1.49672
ENSMUSG00000021365	Nedd9	D	-0.804812	-1.09306	-0.322923	0.0959044	0.339956	-0.461564	1.0849	1.1616
ENSMUSG00000041187	Prkd2	D	-0.424316	-0.477861	-0.51533	0.0693967	-0.402437	-0.782301	1.4794	1.05344
ENSMUSG00000052397	Ezr	D	-0.698968	-0.320137	-0.199967	-0.122853	-0.444007	-0.768487	1.33912	1.2153
ENSMUSG00000070327	Rnf213	D	-0.217556	-0.0435576	-0.796404	0.241172	-0.404511	-1.03417	1.06979	1.18523
ENSMUSG00000042524	Sun2	D	-0.582582	-0.341929	-0.364901	-0.0584663	-0.521622	-0.656752	1.30246	1.22379
ENSMUSG00000037926	Ssh2	D	-0.683971	-0.570988	-0.749966	-0.0742711	-0.0872967	-0.291437	1.22859	1.22934
ENSMUSG00000070372	Capza1	D	-0.564861	-0.543944	-0.756728	0.162619	0.0961827	-0.687469	1.2149	1.0793
ENSMUSG00000045817	Zfp36l2	D	-0.553674	-0.155068	-0.0887979	-0.0566961	-0.40354	-0.948077	0.744961	1.46089
ENSMUSG00000050912	Tmem123	D	-0.657078	-0.355218	-0.128778	-0.47542	-0.18172	-0.564118	0.980997	1.38134
ENSMUSG00000032220	Myo1e	D	-0.794885	-0.581216	-0.481408	-0.0182978	-0.0500483	-0.320325	1.36861	0.877573
ENSMUSG00000043131	Mob1a	D	-0.548695	-0.49195	-0.346625	-0.0636711	-0.199958	-0.682752	1.09158	1.24207
ENSMUSG00000003348	Mob3a	D	-0.723263	-0.785941	-0.503302	-0.119626	0.106977	-0.18105	1.08832	1.11788
ENSMUSG00000026029	Casp8	D	-0.436565	-0.608831	-0.400137	0.0139141	-0.258986	-0.605286	1.33504	0.960851
ENSMUSG00000020009	Ifngr1	D	-0.622202	-0.462809	-0.436822	-0.197331	-0.133301	-0.469725	1.1189	1.20329
ENSMUSG00000021451	Sema4d	D	-0.722957	-0.516329	-0.548712	0.105479	-0.223283	-0.277879	1.25632	0.92736
ENSMUSG00000034422	Parp14	D	-0.625057	-0.482616	-0.380529	-0.178265	0.0869447	-0.542077	0.96866	1.15294
ENSMUSG00000061232	H2-K1	D	-0.683695	-0.555089	-0.588628	0.110727	0.0737727	-0.353609	1.0561	0.940421
ENSMUSG00000037533	Rapgef6	D	-0.694985	-0.339137	-0.598952	0.0937869	-0.0751108	-0.325548	0.749716	1.19023
ENSMUSG00000070880	Gad1	E	1.49232	1.93856	1.3699	-2.3509	-1.14509	-0.184325	-0.432542	-0.687918
ENSMUSG00000009246	Trpm5	E	0.146703	1.20446	1.62882	-2.3491	-1.55376	-0.281372	0.631629	0.572617
ENSMUSG00000022211	Carmil3	E	1.49356	1.10974	0.189176	-0.816818	-1.89738	-1.12144	0.975152	0.0679986
ENSMUSG00000034871	Fam151a	E	0.435925	0.893303	1.38283	-1.9547	-1.19841	0.328533	-0.130628	0.243146
ENSMUSG00000009075	Cabp7	E	0.999489	1.51525	0.79227	-1.31946	-1.34055	-0.230513	-0.594208	0.177724
ENSMUSG00000022490	Ppp1r1a	E	0.698388	0.578255	0.791042	-1.8822	-1.04895	-0.108346	1.11641	-0.144599
ENSMUSG00000018822	Sfrp5	E	0.757127	0.811187	1.57107	-1.18468	-0.349542	-0.0396964	-0.469619	-1.09585
ENSMUSG00000047507	Baiap3	E	0.992342	1.48627	0.33505	-0.526358	-1.29544	-1.00347	0.0586317	-0.0470221
ENSMUSG00000005640	Insrr	E	1.1309	1.07263	-0.13721	-0.757715	-1.61521	-0.283869	0.44166	0.148819
ENSMUSG00000025092	Hspa12a	E	1.07469	0.854981	1.16166	-1.13184	-0.716264	-0.340572	-0.397045	-0.505607
ENSMUSG00000044139	Prss53	E	0.384039	0.303394	0.697289	-1.61202	-0.570886	-0.183623	1.31223	-0.330421
ENSMUSG00000044748	Defb1	E	0.564623	0.657192	1.13533	-1.17401	-1.1045	0.466427	-0.478384	-0.0666773
ENSMUSG00000017756	Slc12a7	E	0.998233	0.821899	1.1213	-0.632117	-0.803382	-0.83131	-0.146316	-0.528309
ENSMUSG00000046157	Tmem229b	E	0.557012	0.743612	1.1096	-1.33535	-0.414533	-0.332688	-0.311755	-0.0158957
ENSMUSG00000032633	Flcn	E	0.784547	0.87654	0.317536	-0.343777	-1.12086	-1.07081	0.428837	0.12799
ENSMUSG00000038539	Atf5	E	0.151245	0.362203	1.16148	-1.30985	-0.877687	-0.0217588	0.248781	0.285591
ENSMUSG00000022479	Vdr	E	0.429668	0.796559	1.32437	-0.789805	-0.446791	-0.247114	-0.498397	-0.568494
ENSMUSG00000052516	Robo2	E	0.341652	0.7726	1.05425	-1.12921	-0.626657	0.0890642	-0.587312	0.0856141
ENSMUSG00000022389	Tef	E	0.624915	0.567314	0.706891	-0.53669	-1.43144	-0.400897	0.269932	0.199978
ENSMUSG00000044988	Ucn3	E	0.477266	0.285558	0.954684	-1.49145	-0.497688	0.00681802	0.193398	0.0714156
ENSMUSG00000053617	Sh3pxd2a	E	0.822156	0.952424	0.471782	-1.02504	-0.450304	0.282696	-0.666928	-0.386785
ENSMUSG00000005233	Spc25	E	0.849197	0.560029	0.814672	-1.01527	-0.381399	0.229893	-0.331056	-0.726067
ENSMUSG00000034460	Six4	E	0.607836	0.802764	0.925392	0.0109202	-0.674323	-0.741798	-0.769514	-0.161277
ENSMUSG00000027984	Hadh	E	0.618101	0.770368	0.931266	-1.04508	-0.594098	-0.124292	-0.358754	-0.197507
ENSMUSG00000033209	Ttc28	E	0.500769	0.350868	0.767727	-1.36125	-0.238984	-0.201916	0.596548	-0.413765
ENSMUSG00000025316	Banp	E	0.679297	0.387432	0.453592	-1.01036	-0.937056	-0.360505	0.741921	0.0456765
ENSMUSG00000037315	Jade3	E	0.737602	0.865479	0.631935	-0.323709	-0.646396	-0.55234	-0.913218	0.200648
ENSMUSG00000011751	Sptbn4	E	0.956447	0.700534	0.257753	-0.300678	-1.01722	-0.842815	0.269461	-0.0234841
ENSMUSG00000039910	Cited2	E	-0.525684	1.18445	0.832634	-0.359105	-0.458394	-0.74489	0.0167613	0.0542268
ENSMUSG00000030409	Dmpk	E	1.05288	0.529843	0.565342	-0.247617	-0.381773	-0.724346	0.0556183	-0.849948
ENSMUSG00000020312	Shc2	E	0.995629	0.696878	0.574175	-0.654647	-0.654846	-0.506686	-0.480828	0.0303238
ENSMUSG00000026627	Pacc1	E	0.587199	0.520248	1.10317	-0.91132	-0.275906	-0.357469	-0.478728	-0.18719
ENSMUSG00000085022	Gm5860	E	0.790844	0.552371	0.734271	-0.83473	-0.713152	0.164214	-0.044262	-0.649555
ENSMUSG00000023951	Vegfa	E	0.919495	0.77636	0.182035	-0.0316202	-0.89109	-0.766413	-0.349066	0.160299
ENSMUSG00000026409	Pfkfb2	E	1.1473	0.709331	-0.0865136	-0.0227409	-0.78234	-0.432443	-0.571871	0.0392767
ENSMUSG00000020635	Fkbp1b	E	0.71331	0.64941	0.810843	-0.903078	-0.54321	-0.0588493	-0.243391	-0.425036
ENSMUSG00000053693	Mast1	E	0.733254	1.11738	0.0983797	-0.574796	-0.692576	-0.403656	-0.285586	0.00760466
ENSMUSG00000020889	Nr1d1	E	-0.0400987	0.465858	0.818548	0.0279194	-1.0482	-0.768675	0.43001	0.114642
ENSMUSG00000034687	Fras1	E	0.783809	0.749871	0.556793	-0.77105	-0.227344	-0.103169	-0.265994	-0.722916
ENSMUSG00000035187	Nkx6-1	E	0.496832	0.0783623	0.922118	-0.649325	-0.4623	-0.423251	0.639224	-0.601662
ENSMUSG00000046593	Tmem215	E	0.529751	0.424928	1.02183	-0.893263	-0.222453	-0.180971	-0.490061	-0.189762
ENSMUSG00000042377	Fam83g	E	0.509205	0.518222	0.800436	-1.06903	-0.164672	0.00458858	-0.0621408	-0.53661
ENSMUSG00000026018	Ica1l	E	0.425892	0.619811	1.05936	-0.468473	-0.499352	-0.224147	-0.429862	-0.483233
ENSMUSG00000005667	Mthfd2	E	-0.059963	0.000783779	1.01549	-0.837071	-0.6036	0.324973	-0.357942	0.517328
ENSMUSG00000039470	Zdhhc2	E	0.573109	0.445906	0.936455	-0.686136	-0.665706	-0.0811389	-0.511194	-0.0112961
ENSMUSG00000021775	Nr1d2	E	0.164684	0.631565	0.924554	0.0851744	-0.84311	-0.613959	-0.444379	0.095471
ENSMUSG00000020262	Adarb1	E	0.703596	0.637937	0.76356	-0.648731	-0.408964	-0.35567	-0.611381	-0.0803466
ENSMUSG00000035606	Ky	E	0.805063	0.662404	0.713821	-0.464937	-0.49739	-0.49373	-0.433958	-0.291274
ENSMUSG00000068876	Cgn	E	0.462793	0.613531	0.942173	-0.582589	-0.463009	-0.30267	-0.00314664	-0.667083
ENSMUSG00000092201	A530058N18Rik	E	0.793103	0.2487	0.513685	-0.946012	-0.613747	-0.182656	0.462326	-0.275398
ENSMUSG00000054263	Lifr	E	0.597775	0.635597	0.819048	-0.790571	-0.302639	-0.289443	-0.504885	-0.164881
ENSMUSG00000040543	Pitpnm3	E	0.825908	0.700671	0.193831	-0.290798	-0.968748	-0.492414	0.0868671	-0.0553164
ENSMUSG00000039395	Mreg	E	0.341919	0.503302	0.820388	-0.895571	-0.44251	-0.0461393	-0.537701	0.256312
ENSMUSG00000027166	Dnajc24	E	0.736575	0.455126	0.768739	-0.705862	-0.519785	-0.345676	-0.21789	-0.171226
ENSMUSG00000032280	Tle3	E	0.246285	0.576235	0.233849	-0.538788	-0.779292	-0.678814	0.435944	0.504582
ENSMUSG00000049327	Kmt5a	E	0.371656	0.134624	0.649152	-0.55932	-0.72227	-0.675001	0.571629	0.22953
ENSMUSG00000029190	D5Ertd579e	E	0.506554	0.900227	0.519347	-0.604063	-0.519537	-0.221338	-0.295997	-0.285192
ENSMUSG00000002688	Prkd1	E	0.944648	0.187733	0.611276	-0.359967	-0.669336	-0.171585	-0.516954	-0.025815
ENSMUSG00000015568	Lpl	E	-0.0428338	0.502657	1.05137	-0.652763	-0.0223053	-0.13953	-0.0979739	-0.598622
ENSMUSG00000041842	Fhdc1	E	0.641365	0.232316	0.793597	-0.871426	-0.343701	-0.0279278	-0.386488	-0.0377346
ENSMUSG00000051495	Irf2bp2	E	0.327461	0.553312	0.414463	-0.557739	-0.90437	-0.450211	0.256892	0.360192
ENSMUSG00000032221	Mns1	E	0.277155	0.0557584	0.782969	-0.621461	-0.538737	-0.449273	0.678018	-0.184429
ENSMUSG00000020387	Jade2	E	-0.0518662	0.553865	0.755178	-0.766363	-0.486967	-0.346025	-0.123411	0.46559
ENSMUSG00000021481	Zfp346	E	0.45097	0.631672	0.3139	-0.145881	-0.866276	-0.72265	0.169958	0.168307
ENSMUSG00000034613	Ppm1h	E	0.354058	0.515126	0.826087	-0.504424	-0.735191	-0.338934	-0.155526	0.0388044
ENSMUSG00000045287	Rtn4rl1	E	0.578897	-0.223565	0.859171	-0.62393	-0.510646	0.308155	-0.369983	-0.0180985
ENSMUSG00000025812	Pard3	E	0.103556	0.695927	0.768082	-0.768169	-0.514746	0.0297016	-0.243568	-0.0707842
ENSMUSG00000038855	Itpkb	E	0.412153	0.450437	0.764635	-0.844534	-0.436794	0.113626	-0.312873	-0.146649
ENSMUSG00000010021	Kif19a	E	0.773016	0.44556	0.355152	-0.188665	-0.719749	-0.464713	0.236116	-0.436716
ENSMUSG00000058135	Gstm1	E	-0.0896771	0.087794	0.78166	-0.578544	-0.794868	-0.0828281	0.540488	0.135975
ENSMUSG00000022210	Dhrs4	E	0.648042	0.288036	0.442375	-0.742393	-0.5907	-0.111738	0.415955	-0.349577
ENSMUSG00000027931	Npr1	E	0.4419	0.380885	0.375188	-0.481677	-0.919825	-0.395832	0.328107	0.271255
TMEM8	NA	E	0.513327	0.617291	0.539658	-0.243438	-0.639007	-0.670346	-0.0076801	-0.109804
ENSMUSG00000042834	Nrep	E	0.764864	0.584369	0.326729	-0.652798	-0.220582	-0.506202	-0.312404	0.0160237
ENSMUSG00000036880	Acaa2	E	0.237432	0.447487	0.448372	-0.874902	-0.550594	-0.288318	0.49212	0.0884032
ENSMUSG00000021719	Rgs7bp	E	0.264348	0.342685	1.04436	-0.407354	-0.441044	-0.274557	-0.291658	-0.236784
ENSMUSG00000030545	Pex11a	E	0.302248	0.994414	0.291331	-0.65345	-0.370978	-0.147096	-0.298508	-0.117961
ENSMUSG00000028328	Tmod1	E	0.380783	0.360586	0.430674	-0.986152	-0.404293	-0.0997798	0.460457	-0.142274
ENSMUSG00000026113	Inpp4a	E	0.704932	0.707373	0.264091	-0.168325	-0.592362	-0.520265	-0.336285	-0.0591588
ENSMUSG00000030967	Zranb1	E	0.483711	0.182372	0.484477	-0.687521	-0.690257	-0.191883	0.542619	-0.123518
ENSMUSG00000028988	Ctnnbip1	E	0.619435	-0.0222066	0.51107	-0.873709	-0.402723	-0.0644999	0.412159	-0.179526
ENSMUSG00000022353	Mtss1	E	0.265208	0.538687	0.698172	-0.395913	-0.601966	-0.631201	0.0916305	0.0353824
ENSMUSG00000036061	Smug1	E	0.511156	0.523793	0.668751	-0.315163	-0.47	-0.497858	-0.446858	0.0261795
ENSMUSG00000066456	Hmgn3	E	0.54218	0.397049	0.386857	-0.141775	-0.737085	-0.584293	0.408845	-0.271778
ENSMUSG00000000184	Ccnd2	E	0.157706	0.28424	0.466193	-1.03761	-0.129305	0.466394	0.0554997	-0.263119
ENSMUSG00000039419	Cntnap2	E	0.164941	0.357146	0.769253	-0.878429	-0.231937	0.200408	-0.263961	-0.117421
ENSMUSG00000026473	Glul	E	0.324257	0.488467	0.850261	-0.458486	-0.34425	-0.30803	-0.402215	-0.150004
ENSMUSG00000020747	Tmem94	E	0.571041	0.519029	0.497166	-0.335565	-0.657426	-0.525954	0.0190118	-0.0873031
ENSMUSG00000073147	5031425E22Rik	E	0.472601	0.352058	0.151899	-0.464291	-0.588149	-0.623914	0.575292	0.124504
ENSMUSG00000045045	Lrfn4	E	0.582333	0.587477	0.389353	-0.552208	-0.638671	0.0515299	-0.313356	-0.106458
ENSMUSG00000037843	Vstm2l	E	0.17905	0.483804	0.918978	-0.329035	-0.391261	-0.297899	-0.164944	-0.398694
ENSMUSG00000030256	Bhlhe41	E	0.349743	0.153199	0.871016	-0.166185	-0.755338	-0.229217	-0.141785	-0.0814327
ENSMUSG00000049336	Tenm2	E	-0.104878	0.336916	0.788132	-0.582011	-0.478396	-0.105907	0.422759	-0.276614
ENSMUSG00000037798	Mat1a	E	0.114685	0.511873	0.716933	-0.78785	-0.270704	0.0987823	-0.171749	-0.21197
ENSMUSG00000026925	Inpp5e	E	0.454542	0.628973	0.179792	-0.324602	-0.844572	-0.299178	0.0816867	0.123358
ENSMUSG00000020032	Nuak1	E	0.452475	-0.273839	0.758901	-0.431508	-0.388902	-0.532239	0.21984	0.195271
ENSMUSG00000027602	Map1lc3a	E	0.151116	0.210153	0.280562	-0.802672	-0.563738	0.225634	0.617562	-0.118618
ENSMUSG00000048249	Crebrf	E	-0.25751	0.372852	0.587074	0.0318385	0.0657186	-0.932099	-0.173495	0.30562
ENSMUSG00000031788	Kifc3	E	0.543709	0.76861	0.0715698	-0.131337	-0.623323	-0.175969	-0.447378	-0.0058817
ENSMUSG00000003154	Foxj2	E	0.355552	0.293275	0.507321	-0.151877	-0.607833	-0.758464	0.136549	0.225477
ENSMUSG00000062944	9130023H24Rik	E	0.381538	0.312966	0.824496	-0.423886	-0.241208	-0.393178	-0.434945	-0.0257835
ENSMUSG00000031921	Terf2	E	0.323495	0.522291	0.516766	-0.455874	-0.603601	-0.449876	0.247157	-0.10036
ENSMUSG00000000326	Comt	E	0.4235	0.0969878	0.283644	-0.630958	-0.325073	-0.263091	0.729201	-0.31421
ENSMUSG00000045912	C2cd4c	E	0.420953	0.309069	0.689932	-0.639852	-0.28583	0.102373	-0.426996	-0.169649
ENSMUSG00000054728	Phactr1	E	0.196794	0.38607	0.676583	-0.525969	-0.189841	-0.0339226	0.174243	-0.683957
ENSMUSG00000030231	Plekha5	E	0.456879	0.577426	0.241361	0.0424651	-0.632241	-0.63756	-0.0279228	-0.0204065
ENSMUSG00000002221	Paxip1	E	0.45595	0.660304	0.180097	-0.168906	-0.77887	0.0411667	-0.256288	-0.133453
ENSMUSG00000008855	Hdac5	E	0.398616	0.552387	0.490201	-0.506959	-0.606239	-0.211876	0.025256	-0.141386
ENSMUSG00000047409	Ctdspl	E	0.403898	0.439695	0.542484	-0.740141	-0.328796	-0.085452	0.0297933	-0.261482
ENSMUSG00000041935	AW549877	E	0.389722	0.326117	0.158833	0.432312	-0.290263	-0.763074	-0.447521	0.193873
ENSMUSG00000074093	Svip	E	0.332233	0.141294	0.860402	-0.505789	-0.0746971	-0.14099	-0.173446	-0.439005
ENSMUSG00000039628	Hs3st6	E	0.421321	0.38446	0.472175	-0.801368	-0.2722	0.135973	-0.0449118	-0.295448
ENSMUSG00000028444	Cntfr	E	0.29041	0.584946	0.498867	-0.166899	-0.667935	0.0719198	-0.206886	-0.404423
ENSMUSG00000002006	Pdzd4	E	0.413803	0.35117	0.590396	-0.672556	-0.428012	0.0819862	-0.22316	-0.113627
ENSMUSG00000003228	Grk5	E	0.324155	0.228688	0.386114	-0.77144	-0.467279	-0.257801	0.227632	0.329929
ENSMUSG00000020661	Dnmt3a	E	0.558352	0.212882	0.109997	-0.220602	-0.727546	-0.45543	0.425852	0.0964955
ENSMUSG00000032012	Nectin1	E	0.586805	-0.0865215	0.588951	-0.555517	-0.376973	0.272983	-0.0958783	-0.333849
ENSMUSG00000036473	Tbc1d24	E	0.652723	0.507922	0.299282	-0.00130349	-0.374534	-0.330335	-0.484716	-0.269039
ENSMUSG00000070476	Fam217b	E	0.372502	-0.0442529	0.747622	-0.701742	-0.230865	-0.134532	0.160542	-0.169274
ENSMUSG00000029173	Sepsecs	E	0.578344	0.432992	0.234266	-0.0519104	-0.668635	-0.413896	-0.293816	0.182656
ENSMUSG00000035342	Lzts2	E	0.452767	0.332477	0.43948	-0.337203	-0.693743	-0.393258	0.232805	-0.0333246
ENSMUSG00000051403	Ppp1r37	E	0.394915	0.430904	0.579831	-0.590412	-0.482396	-0.0623042	-0.149633	-0.120906
ENSMUSG00000022723	Crybg3	E	0.219263	0.40199	0.450389	-0.783131	-0.360491	0.302084	-0.212508	-0.0175958
ENSMUSG00000032245	Cln6	E	0.208686	0.258662	0.878186	-0.342352	-0.164648	-0.208904	-0.210025	-0.419605
ENSMUSG00000000881	Dlg3	E	0.570676	0.236647	0.661374	-0.335086	-0.233746	-0.200938	-0.433715	-0.265211
ENSMUSG00000030410	Dmwd	E	0.438032	0.269185	0.224425	-0.289997	-0.681498	-0.313164	0.537444	-0.184426
ENSMUSG00000075600	Zc3h3	E	0.822235	0.214631	-0.0586227	-0.368505	-0.447266	-0.100083	0.281204	-0.343594
ENSMUSG00000047843	Bri3	E	0.201098	0.349949	0.422025	-0.4362	-0.581211	-0.462865	0.407518	0.0996858
ENSMUSG00000039137	Whrn	E	0.716261	0.369514	0.10227	-0.289233	-0.601111	-0.307727	0.174229	-0.164203
ENSMUSG00000043323	Fbrsl1	E	0.613714	0.342555	0.0265942	-0.18526	-0.659727	-0.475682	0.237059	0.100745
ENSMUSG00000021591	Glrx	E	0.329007	-0.383695	0.31059	-0.591727	-0.535785	0.287795	0.259447	0.324368
ENSMUSG00000014329	Bicc1	E	0.197117	0.117362	0.518782	-0.552051	-0.391812	0.0131163	0.527001	-0.429514
ENSMUSG00000041625	Ggact	E	0.39847	0.438111	0.556037	-0.568277	-0.0742589	-0.101501	-0.202303	-0.446278
ENSMUSG00000026932	Nacc2	E	0.16803	0.0433827	0.691225	-0.67088	-0.431055	-0.10203	0.264272	0.0370548
ENSMUSG00000026360	Rgs2	F	-1.5664	3.00175	-0.601596	-0.626472	-0.286355	0.370021	-0.343396	0.052451
ENSMUSG00000050621	Rps27rt	F	-1.36595	0.0994193	0.20806	-1.10803	0.624559	0.614581	-0.32758	1.25494
ENSMUSG00000020212	Mdm1	F	0.835067	1.02397	-0.863742	-0.724043	-0.078307	0.699142	-0.865518	-0.0265689
ENSMUSG00000046721	Rpl14-ps1	F	-1.17191	0.163401	0.204908	-1.04193	0.669865	0.738312	-0.320321	0.757673
ENSMUSG00000028967	Errfi1	F	-0.493955	1.19369	-0.803474	-0.00674665	-0.21443	0.863257	-0.897165	0.358821
ENSMUSG00000076431	Sox4	F	-0.549131	1.44381	-0.617893	-0.707111	-0.0531662	0.277671	0.497011	-0.291188
ENSMUSG00000038296	Galnt18	F	0.973596	0.363629	-0.139093	-1.06998	-0.36882	0.77053	-0.763073	0.233211
ENSMUSG00000068742	Cry2	F	-0.472082	1.34962	-0.523965	-0.301169	0.0523219	0.602972	-0.606987	-0.100711
ENSMUSG00000024222	Fkbp5	F	0.414727	1.06756	0.137918	-1.25674	-0.0630745	0.0364344	-0.454144	0.117323
ENSMUSG00000023087	Noct	F	-0.0278361	1.11276	-0.249434	-1.21695	-0.0924346	0.456953	-0.0364385	0.0533832
ENSMUSG00000027597	Ahcy	F	0.892188	0.61458	-0.196251	-1.08929	-0.460652	0.443002	-0.15132	-0.052258
ENSMUSG00000020044	Timp3	F	0.201276	-0.232541	-0.208013	-1.10297	-0.136299	1.07562	0.245136	0.157789
ENSMUSG00000067215	Usp51	F	0.387906	0.902865	-0.0862504	-1.09142	-0.103794	0.490495	-0.0647776	-0.435023
ENSMUSG00000020893	Per1	F	-0.389369	0.8155	-0.96897	0.379412	-0.267643	0.487367	-0.176391	0.120094
ENSMUSG00000032114	Slc37a4	F	0.358837	0.912704	0.0262566	-0.637725	-0.218253	0.0700164	-0.483713	-0.0281239
ENSMUSG00000062380	Tubb3	F	0.432479	0.391669	0.125258	-0.501892	-0.60778	0.544107	-0.53987	0.156028
ENSMUSG00000020515	Cnot8	F	0.129273	0.743321	-0.498277	-0.28199	-0.681768	0.0674604	0.355363	0.166618
ENSMUSG00000031770	Herpud1	F	-0.228229	0.15849	0.158153	-0.0888087	-0.286827	0.987253	-0.520215	-0.179816
ENSMUSG00000005672	Kit	F	-0.356419	0.65804	-0.41584	-0.686973	0.103866	0.127973	0.403085	0.166267
ENSMUSG00000032501	Trib1	F	-0.201231	0.997606	-0.180942	-0.278668	-0.227315	0.0221305	-0.388562	0.256981
ENSMUSG00000020653	Klf11	F	-0.322141	0.885923	0.08591	0.273097	-0.534728	-0.204863	-0.261236	0.0780381
ENSMUSG00000035804	Ins1	F	0.134261	-0.154263	0.101449	-0.797894	0.131965	0.622808	0.340753	-0.379079
ENSMUSG00000035828	Pim3	F	-0.41508	0.789287	-0.430038	-0.384617	-0.184847	0.231005	0.0609907	0.333299
ENSMUSG00000023067	Cdkn1a	F	-0.497366	0.717521	0.440072	-0.531262	0.15332	-0.0957934	-0.234833	0.0483405
ENSMUSG00000030602	Pak4	F	0.265922	0.777762	0.0908087	-0.473224	-0.391	0.24868	-0.135277	-0.383672
ENSMUSG00000037428	Vgf	G	-1.66684	-2.06968	-1.2671	3.1292	3.32522	1.62747	-1.31773	-1.76054
ENSMUSG00000027400	Pdyn	G	-2.2016	-2.37353	-0.66088	1.84196	2.19269	1.20262	-0.442099	0.440847
ENSMUSG00000073530	Pappa2	G	-1.68236	-1.30895	-0.827642	1.63026	2.21399	1.38731	-1.20264	-0.209961
ENSMUSG00000031957	Ctrb1	G	-0.0272254	-0.327934	-0.347744	1.52053	2.15979	-1.54291	0.631833	-2.06634
ENSMUSG00000027350	Chgb	G	-0.81936	-0.86065	-0.583378	2.12188	1.79933	0.458148	-1.3032	-0.812766
ENSMUSG00000042638	Gucy2c	G	-0.224063	-0.971176	-1.41452	1.60372	1.55141	1.26793	-1.54401	-0.269294
ENSMUSG00000029189	Sel1l3	G	-1.10956	-0.864284	-0.870637	1.71962	1.82998	0.873043	-1.10267	-0.475481
ENSMUSG00000032265	Tent5a	G	-0.900235	-1.53809	-0.895598	1.73738	1.85614	0.506729	-0.103949	-0.662377
ENSMUSG00000019960	Dusp6	G	-1.09656	-1.39787	-0.957711	2.30397	1.19342	-0.296784	0.0555265	0.196001
ENSMUSG00000041654	Slc39a11	G	-0.710313	-1.20972	-0.872428	1.71078	1.91766	0.579803	-0.668127	-0.747657
ENSMUSG00000029759	Pon3	G	-1.05318	-0.984452	-0.79262	1.53698	1.82971	0.715508	-0.788996	-0.462957
ENSMUSG00000015401	Cltrn	G	-0.639537	-0.66532	-0.328096	1.67696	1.60711	0.576498	-1.47209	-0.75553
ENSMUSG00000030659	Nucb2	G	-0.693696	-1.28693	-0.456192	1.31295	1.6651	1.02608	-0.75727	-0.810054
ENSMUSG00000049313	Sorl1	G	-1.36662	-1.30512	-0.774251	1.13656	1.80207	0.326244	-0.0219811	0.203097
ENSMUSG00000022270	Retreg1	G	-1.44061	-1.00997	-1.16788	1.26538	1.4364	0.566228	0.0739251	0.276532
ENSMUSG00000021708	Rasgrf2	G	-0.644073	-0.893311	-0.666306	1.50782	1.60054	0.494403	-1.33363	-0.0654403
ENSMUSG00000038894	Irs2	G	-1.4506	-0.404241	-0.999666	1.35176	1.3864	0.844615	-0.849595	0.121325
ENSMUSG00000042105	Inpp5f	G	-0.665278	-0.963119	-0.819614	1.51476	1.58766	0.688788	-0.935665	-0.407534
ENSMUSG00000006930	Hap1	G	-0.0617742	-0.207865	-0.799219	2.13012	0.914466	-0.431152	-0.970083	-0.574489
ENSMUSG00000032852	Rspo4	G	-0.868382	-1.02499	-0.424405	1.68469	1.14552	0.661156	-0.809169	-0.364421
ENSMUSG00000105987	AI506816	G	-1.18159	-1.579	-0.754589	0.93365	1.07607	0.48092	0.720878	0.303668
ENSMUSG00000003355	Fkbp11	G	-0.711648	-1.41368	-0.820246	1.1893	1.30294	0.434927	0.634503	-0.616099
ENSMUSG00000032181	Scg3	G	-0.626181	-0.444054	-0.217399	1.16784	1.37025	0.92133	-1.35618	-0.815608
ENSMUSG00000026204	Ptprn	G	-0.47665	-0.784826	-0.327371	1.39395	1.39522	0.626718	-1.11192	-0.715118
ENSMUSG00000095687	Rnaset2a	G	-0.874716	-0.69057	-0.6595	1.53374	1.53615	-0.0474607	-0.364588	-0.433059
ENSMUSG00000018339	Gpx3	G	-0.819118	-0.568463	-0.459378	1.5183	1.18586	0.66602	-0.667796	-0.855429
ENSMUSG00000019775	Rgs17	G	-0.821884	-0.346833	-0.471254	1.17979	1.59656	0.45539	-0.703385	-0.888387
ENSMUSG00000037613	Tnfrsf23	G	-0.316986	-0.362172	-0.678369	1.16327	1.3743	0.754351	-1.05063	-0.883763
ENSMUSG00000041895	Wipi1	G	-0.375882	-0.571337	-0.902422	1.29279	1.24067	0.696408	-0.36158	-1.01865
ENSMUSG00000030847	Bag3	G	-0.933517	-0.888691	-0.373325	1.04522	1.33347	0.817499	-0.603734	-0.396919
ENSMUSG00000057182	Scn3a	G	-0.432094	-0.707057	-1.15765	1.49168	1.01483	0.454957	-0.265977	-0.398684
ENSMUSG00000039960	Rhou	G	-0.647689	-1.00792	-0.906517	1.28953	1.01881	0.619384	-0.328158	-0.0374392
ENSMUSG00000019987	Arg1	G	-0.493004	-0.380558	-0.500218	1.58958	1.04881	0.206116	-0.838003	-0.632723
ENSMUSG00000038393	Txnip	G	-0.819001	0.337829	-0.895822	1.73676	0.335409	-0.752912	-0.197497	0.255232
MUC4	NA	G	-0.0550209	-0.724724	-0.819509	1.55703	1.08268	-0.0364776	-0.457578	-0.546394
ENSMUSG00000000214	Th	G	-0.0392471	-0.246884	-0.662643	1.56318	0.954364	-0.0396509	-0.528054	-1.00106
ENSMUSG00000042659	Arrdc4	G	-0.978327	-0.52464	-0.632052	1.68083	0.701565	-0.178554	-0.190485	0.121663
ENSMUSG00000028356	Ambp	G	-0.349241	-0.164369	-0.9035	1.14586	1.15456	0.468175	-0.312993	-1.0385
ENSMUSG00000034320	Slc26a2	G	-0.61393	-1.06803	-0.697648	1.11284	1.18571	0.485147	-0.0924934	-0.311594
ENSMUSG00000038372	Gmds	G	-0.495863	-0.866352	-0.348513	1.34071	1.16379	0.297514	-0.629286	-0.462003
ENSMUSG00000023393	Slc17a9	G	-0.464662	-1.03751	-0.807364	1.16392	1.08872	0.112517	0.405912	-0.461537
ENSMUSG00000023272	Creld2	G	-0.677569	-0.982501	-0.966886	0.747989	1.24218	0.581052	0.132201	-0.0764655
ENSMUSG00000004961	Syt5	G	-0.133615	-0.897014	-0.460602	1.078	1.24081	0.459817	-0.662295	-0.625106
ENSMUSG00000033880	Lgals3bp	G	-0.604507	-0.48504	-0.15569	1.08824	1.18243	0.466301	-1.02314	-0.468581
ENSMUSG00000020225	Tmbim4	G	-0.623746	-0.471253	-0.486079	1.30941	1.21048	0.179088	-0.513266	-0.604629
ENSMUSG00000024516	Sec11c	G	-0.413431	-1.05701	-0.564598	1.02738	1.13414	0.55638	-0.138005	-0.54485
ENSMUSG00000066036	Ubr4	G	-0.304214	-0.551757	-1.02485	0.68197	1.27854	0.568831	-0.504514	-0.14401
ENSMUSG00000003402	Prkcsh	G	-0.448271	-0.584165	-0.380807	1.10519	1.14226	0.390453	-0.701912	-0.52275
ENSMUSG00000027523	Gnas	G	-0.563792	-0.481571	-0.417581	1.07654	1.22502	0.264711	-0.402851	-0.700476
ENSMUSG00000016427	Ndufa1	G	-0.505424	-0.741927	-0.435077	0.932288	1.12098	0.533402	-0.091689	-0.812551
ENSMUSG00000001542	Ell2	G	-0.562964	-0.640786	-0.318374	0.956344	1.05268	0.661404	-0.79148	-0.356823
ENSMUSG00000031284	Pak3	G	-0.489215	-0.592416	-0.656829	0.840762	1.20836	0.631335	-0.531376	-0.410617
ENSMUSG00000063889	Crem	G	-0.146679	-0.714947	-0.829957	0.892193	0.708592	1.00163	-0.632217	-0.278619
ENSMUSG00000023868	Pde10a	G	-0.220968	-0.328521	-0.669338	1.4791	0.748162	0.00323288	-0.49032	-0.52135
ENSMUSG00000023915	Tnfrsf21	G	-0.48153	-1.21358	-0.498104	0.597867	0.74138	0.812161	-0.346238	0.388045
ENSMUSG00000022769	Sdf2l1	G	-0.433462	-0.971401	-0.511196	0.707168	1.09886	0.710387	-0.292427	-0.307931
ENSMUSG00000096956	Snhg18	G	-0.491114	-1.05954	-0.456065	0.815241	0.867723	0.778393	-0.0371762	-0.417459
ENSMUSG00000032353	Tmed3	G	-0.31717	-0.735856	-0.291752	0.882912	0.998914	0.608717	-0.311824	-0.833942
ENSMUSG00000007594	Hapln4	G	-0.235261	-0.725441	-0.370492	0.788715	1.00575	0.742187	-0.717314	-0.488145
ENSMUSG00000030036	Mogs	G	-0.71261	-0.52853	-0.654817	1.04056	0.978266	0.437449	-0.420658	-0.139661
ENSMUSG00000030282	Cmas	G	-0.399017	-0.602218	-0.596406	1.03166	1.00075	0.399213	-0.48584	-0.348143
ENSMUSG00000020599	Rgs9	G	-0.176061	-0.709218	-1.02539	1.19528	0.63633	-0.00249833	0.168554	-0.0869958
ENSMUSG00000039031	Arhgap18	G	-0.437072	-0.898664	-0.526392	1.01257	0.92055	0.346231	-0.342696	-0.0745307
ENSMUSG00000001270	Ckb	G	-0.140654	-0.774549	-0.98017	1.06331	0.707237	0.362919	-0.18631	-0.051782
ENSMUSG00000038312	Edem2	G	-0.36859	-0.612331	-0.923622	0.953848	0.942957	0.310621	-0.0145956	-0.288287
ENSMUSG00000048058	Ldlrad3	G	-0.682774	-0.534258	-0.624709	0.931499	0.715101	0.698113	-0.522799	0.0198272
ENSMUSG00000074272	Ceacam1	G	-0.484694	-0.77977	-0.367459	1.08354	0.895692	-0.203135	-0.0578953	-0.0862756
ENSMUSG00000031995	St14	G	-0.679548	-0.593372	-0.760635	0.884388	0.777914	0.401477	-0.180121	0.149897
ENSMUSG00000004151	Etv1	G	-0.63745	-0.469198	-0.45757	1.00679	0.780253	0.452591	-0.541734	-0.133681
ENSMUSG00000032263	Bckdhb	G	-0.294877	-0.585223	-0.763283	0.509201	0.781337	0.827552	0.109245	-0.583953
ENSMUSG00000009108	Gnat2	G	-0.291333	-0.562945	-0.687922	0.766426	0.971074	0.501095	-0.385743	-0.310652
ENSMUSG00000025140	Pycr1	G	-0.538221	-0.878362	-0.258865	0.8182	0.764335	0.484088	0.0199643	-0.411139
ENSMUSG00000002014	Ssr4	G	-0.245538	-0.716195	-0.316757	0.78478	0.861399	0.482592	-0.158682	-0.691599
ENSMUSG00000020873	Slc35b1	G	-0.219365	-0.552097	-0.865055	0.749327	0.872841	0.353477	0.0470106	-0.386138
ENSMUSG00000034765	Dusp5	G	-0.599619	-0.536825	-0.783853	0.723716	0.602519	0.329637	-0.269065	0.533489
ENSMUSG00000021610	Clptm1l	G	-0.290678	-0.657523	-0.569169	0.801958	0.86077	0.414408	-0.158553	-0.401212
ENSMUSG00000002279	Lmf1	G	-0.276751	-0.508354	-0.563948	0.677814	1.04348	0.332184	-0.387432	-0.316993
ENSMUSG00000020089	Ppa1	G	-0.329677	-0.660033	-0.834882	0.615091	0.898045	0.167276	-0.0337828	0.177963
ENSMUSG00000022174	Dad1	G	-0.418827	-0.605109	-0.367979	0.723147	0.954656	0.249203	-0.0382786	-0.496811
ENSMUSG00000005533	Igf1r	G	-0.575188	-0.545906	-0.394372	0.735535	0.953792	0.263697	-0.118471	-0.319086
ENSMUSG00000042747	Krtcap2	G	-0.518865	-0.666867	-0.508464	0.700159	0.794402	0.280763	0.281366	-0.362493
ENSMUSG00000030104	Edem1	G	-0.484864	-0.704403	-0.576159	0.700569	0.847425	0.309022	-0.0356784	-0.0559117
ENSMUSG00000026202	Tuba4a	G	-0.295752	-0.750064	-0.510486	0.449238	0.832753	0.509059	-0.0459965	-0.188751
ENSMUSG00000030647	Ndufc2	G	-0.374316	-0.514454	-0.503369	0.634807	0.976572	0.0332591	-0.0451989	-0.207299
ENSMUSG00000023367	Tmem176a	G	-0.465576	-0.651765	-0.312516	0.619528	0.860746	0.153765	0.012158	-0.216341
ENSMUSG00000021587	Pcsk1	H	-0.302865	-0.256329	0.104359	0.616285	1.17431	0.999569	-1.70432	-0.631004
5330417C22RIK	NA	H	-0.509136	-0.411973	-0.0832342	1.0201	1.27143	0.754988	-1.50265	-0.539522
ENSMUSG00000026335	Pam	H	-0.51852	-0.342927	-0.11313	1.0221	1.26819	0.708978	-1.36471	-0.659979
ENSMUSG00000018800	Abca5	H	-0.26209	-0.141914	0.0516219	0.85303	1.24586	0.400584	-1.71609	-0.431004
ENSMUSG00000035847	Ids	H	-0.387381	-0.260638	0.262588	0.958766	1.06151	0.512193	-1.68265	-0.464384
ENSMUSG00000019877	Serinc1	H	-0.414768	-0.186541	0.0375561	1.05994	1.06969	0.482962	-1.662	-0.386839
ENSMUSG00000024766	Lipo3	H	-0.423838	-0.385224	-0.00980991	1.12587	1.28064	0.417056	-1.25203	-0.752661
ENSMUSG00000020715	Ern1	H	-0.271184	0.127943	-0.149709	1.01557	0.891971	0.500282	-1.72065	-0.394226
ENSMUSG00000031119	Gpc4	H	-0.534925	-0.148016	-0.264094	0.854944	1.12432	0.776783	-1.47157	-0.337442
ENSMUSG00000014905	Dnajb9	H	-0.53324	0.0702785	-0.139904	0.677192	1.03411	0.590122	-1.67012	-0.0284393
ENSMUSG00000041245	Wnk3	H	-0.554988	0.516489	-0.394751	0.357846	0.996309	0.786088	-1.5596	-0.147391
ENSMUSG00000027834	Serpini1	H	-0.103641	-0.661459	0.0289073	1.01013	1.10745	0.306368	-1.43143	-0.256325
ENSMUSG00000027765	P2ry1	H	-0.221895	0.705666	-0.759944	-0.145439	0.918854	1.06388	-1.24123	-0.319893
ENSMUSG00000032932	Hspa13	H	-0.42841	-0.0317283	-0.104041	0.746523	1.05424	0.531452	-1.60299	-0.165047
ENSMUSG00000031111	Igsf1	H	-0.334412	-0.399025	-0.679708	0.842071	1.05463	0.778596	-1.13229	-0.129862
ENSMUSG00000026609	Ush2a	H	0.223899	-0.0758498	-0.125452	0.908029	0.678903	0.486375	-1.59422	-0.501682
ENSMUSG00000020311	Erlec1	H	-0.398642	-0.469587	-0.0972558	1.03959	1.15626	0.36265	-1.07011	-0.522899
ENSMUSG00000056812	St8sia3	H	-0.367688	-0.0113242	0.0885927	0.761792	1.00819	0.318887	-1.56531	-0.233139
ENSMUSG00000039062	Anpep	H	-0.526404	0.263936	-0.209471	0.527631	0.723634	1.07766	-1.25896	-0.598022
ENSMUSG00000039954	Stk32a	H	-0.0922412	-0.485236	-0.078213	0.706174	0.928007	0.720785	-1.39058	-0.308695
ENSMUSG00000001986	Gria3	H	-0.339984	-0.812938	-0.629914	0.495687	1.15903	0.596664	-0.889077	0.420529
ENSMUSG00000098188	Sowahc	H	-0.200846	-0.421853	-0.117612	0.701684	0.927511	0.812415	-1.29111	-0.41019
ENSMUSG00000050711	Scg2	H	-0.165332	-0.150509	0.0723662	0.698735	0.849536	0.683454	-1.36728	-0.620968
ENSMUSG00000001173	Ocrl	H	0.194939	0.322692	-0.397589	1.03901	0.519742	0.380932	-1.05952	-1.00021
ENSMUSG00000054640	Slc8a1	H	-0.556014	-0.0206485	0.269482	0.698801	0.917483	0.523247	-1.22123	-0.611123
ENSMUSG00000037106	Fer1l6	H	0.28055	-0.269681	-0.164309	-0.179959	1.05117	0.90464	-1.25732	-0.365092
ENSMUSG00000030683	Sez6l2	H	-0.353962	-0.278188	0.0721357	0.587896	0.954561	0.789944	-1.18831	-0.584077
ENSMUSG00000028173	Wls	H	-0.435801	-0.20477	-0.132669	0.998204	0.931417	0.385375	-1.14948	-0.392278
ENSMUSG00000027419	Pcsk2	H	-0.402287	-0.220589	0.00387637	0.336254	1.04235	0.878575	-1.1323	-0.505883
ENSMUSG00000039286	Fndc3b	H	-0.383322	-0.09381	-0.196696	0.782217	0.926813	0.497757	-1.32731	-0.205645
ENSMUSG00000024232	Bambi	H	-0.727908	0.191584	-0.842663	0.905766	0.527556	0.896969	-0.677838	-0.273466
TUSC3	NA	H	-0.203045	-0.00510919	0.127798	0.812901	0.808407	0.337407	-1.39312	-0.485242
ENSMUSG00000005802	Slc30a4	H	-0.215365	-0.303378	0.321061	0.711409	0.901998	0.253134	-1.38965	-0.279212
ENSMUSG00000063362	Alg11	H	-0.169752	-0.330941	0.0924228	0.66361	0.818258	0.656309	-1.32319	-0.406719
ENSMUSG00000028080	Lrba	H	-0.442805	-0.00264998	0.103862	0.715017	1.06364	0.154178	-1.22833	-0.362915
ENSMUSG00000029992	Gfpt1	H	-0.253126	-0.0414007	0.077518	0.56225	0.850667	0.554512	-1.40341	-0.34701
ENSMUSG00000003411	Rab3b	H	-0.453222	-0.134185	-0.0299692	0.68578	1.11201	0.397762	-1.0836	-0.494569
ENSMUSG00000001576	Ergic1	H	-0.465358	-0.630869	-0.0834702	0.797419	1.07319	0.502233	-0.703391	-0.489754
ENSMUSG00000030306	Tmtc1	H	-0.488656	-0.408459	-0.30336	1.0133	0.910897	0.385123	-0.908117	-0.200727
ENSMUSG00000029086	Prom1	H	-0.0768271	-0.712857	-0.260473	0.479098	1.11776	0.701824	-0.730609	-0.517914
ENSMUSG00000051209	Gpr119	H	-0.266145	-0.141712	-0.431765	0.888323	0.659409	0.632785	-1.18252	-0.158373
ENSMUSG00000075316	Scn9a	H	-0.213203	0.00360549	0.0196087	0.934024	0.943842	0.00365941	-1.0315	-0.660038
ENSMUSG00000028158	Mttp	H	-0.533566	-0.0107458	-0.141441	0.560361	0.785339	0.793748	-1.12822	-0.325471
ENSMUSG00000039683	Sdk1	H	-0.131322	-0.198267	-0.141062	0.521811	1.05511	0.569045	-1.00079	-0.674519
ENSMUSG00000025268	Maged2	H	-0.277673	-0.115243	-0.236763	0.989945	0.757322	0.395285	-1.06296	-0.44991
ENSMUSG00000062098	Btbd3	H	-0.154421	0.100609	-0.0304044	0.973672	0.598445	0.230237	-1.23811	-0.480025
ENSMUSG00000058254	Tspan7	H	-0.320987	-0.150537	0.163742	0.653599	0.858239	0.528153	-1.01921	-0.713001
ENSMUSG00000048970	C1galt1c1	H	-0.243347	-0.0288968	-0.02647	0.695444	0.86311	0.392803	-1.21736	-0.435283
ENSMUSG00000035910	Dcdc2a	H	-0.474034	-0.298504	-0.135116	1.07513	0.709003	0.416978	-0.876004	-0.417456
ENSMUSG00000020576	Nbas	H	-0.373206	-0.216035	-0.283812	0.562405	1.05706	0.502777	-1.03886	-0.210331
ENSMUSG00000009376	Met	H	-0.658916	-0.539735	0.0343134	0.541581	0.927413	0.534486	-0.94207	0.102927
ENSMUSG00000039652	Cpeb3	H	-0.575992	0.140458	0.118973	0.72942	0.610512	0.47862	-1.21205	-0.289937
ENSMUSG00000032115	Hyou1	H	-0.260095	-0.326048	-0.376297	0.376135	0.931383	0.823442	-1.00497	-0.163553
ENSMUSG00000031521	Aga	H	-0.184189	-0.0607533	0.0337351	0.539289	0.72399	0.666551	-1.21348	-0.505147
ENSMUSG00000041891	Lman1	H	-0.377591	-0.284623	-0.311427	0.730984	0.992436	0.473355	-0.912376	-0.310758
ENSMUSG00000027822	Slc33a1	H	-0.137329	0.0132296	-0.217761	0.732929	0.802275	0.311247	-1.2577	-0.246894
ENSMUSG00000043019	Edem3	H	-0.272086	-0.164462	-0.107658	0.605852	0.796327	0.62973	-1.16705	-0.320652
ENSMUSG00000004317	Clcn5	H	-0.392802	-0.486844	-0.171137	0.901534	0.882965	0.379743	-0.867145	-0.246315
ENSMUSG00000037885	Stk35	H	-0.329936	-0.360749	-0.349026	0.767694	0.753501	0.553287	-1.06233	0.0275615
ENSMUSG00000027642	Rpn2	H	-0.464289	-0.546436	-0.134982	0.689633	0.980949	0.590509	-0.631452	-0.483934
ENSMUSG00000045896	Paip2b	H	-0.263285	-0.377785	-0.0829317	0.704153	0.880604	0.512001	-1.04213	-0.330629
ENSMUSG00000030824	Nucb1	H	-0.404333	-0.428232	-0.0767792	0.673044	0.986955	0.547647	-0.726634	-0.571669
ENSMUSG00000028017	Egf	H	-0.196481	-0.296835	0.213877	0.639806	0.831779	0.488801	-0.837894	-0.843052
ENSMUSG00000041681	Iapp	H	-0.189184	-0.295174	-0.247031	0.766642	0.943329	0.448439	-0.811392	-0.615629
ENSMUSG00000032076	Cadm1	H	-0.6853	-0.399507	-0.0772791	0.811099	1.09129	0.131347	-0.503005	-0.368642
ENSMUSG00000020130	Tbc1d15	H	-0.515152	0.0170965	-0.399543	0.870236	0.715457	0.406302	-1.01119	-0.0832072
ENSMUSG00000039765	Cc2d2a	H	-0.110686	-0.238692	-0.630541	1.13584	0.651305	0.264181	-0.636313	-0.43509
ENSMUSG00000028680	Plk3	H	0.109194	-0.310984	-0.97757	0.494228	0.738128	0.769218	-0.42292	-0.399292
ENSMUSG00000037852	Cpe	H	-0.450778	-0.264541	-0.0267186	0.549275	0.850534	0.692542	-0.889398	-0.460916
ENSMUSG00000037470	Uggt1	H	-0.344486	-0.345034	-0.186688	0.477864	0.957652	0.661034	-0.892312	-0.32803
ENSMUSG00000022636	Alcam	H	-0.204457	0.0327637	0.21915	0.749522	0.838787	0.0104649	-0.955597	-0.690633
ENSMUSG00000020612	Prkar1a	H	-0.328552	-0.172301	-0.110829	0.840093	0.882522	0.208575	-0.957643	-0.361866
ENSMUSG00000036402	Gng12	H	0.0484277	-0.481442	-0.0843104	-0.154321	0.969398	0.787141	-0.937036	-0.147858
ENSMUSG00000020571	Pdia6	H	-0.401971	-0.549234	-0.224351	0.601629	1.02509	0.501503	-0.680658	-0.27201
ENSMUSG00000003363	Pld3	H	-0.561661	-0.296192	-0.0903009	0.747681	0.85249	0.495146	-0.791555	-0.355609
ENSMUSG00000025130	P4hb	H	-0.318309	-0.507599	-0.0482511	0.547816	0.932566	0.60192	-0.716892	-0.49125
ENSMUSG00000026526	Fh1	H	-0.0942595	-0.76125	-0.78502	0.134085	0.495002	1.07318	-0.1242	0.062461
ENSMUSG00000027828	Ssr3	H	-0.288509	-0.334685	-0.42337	0.806321	0.885429	0.29282	-0.831496	-0.10651
ENSMUSG00000056429	Tgoln1	H	-0.34315	-0.222123	0.137835	0.639152	0.830777	0.387239	-0.975337	-0.454392
ENSMUSG00000025512	Chid1	H	-0.33357	-0.403225	-0.323865	0.62234	1.01341	0.482837	-0.574298	-0.48363
ENSMUSG00000023019	Gpd1	H	-0.0913251	-0.000592461	-0.366668	0.525429	0.901042	0.507077	-0.813967	-0.660996
ENSMUSG00000072964	Bhlhb9	H	-0.196489	-0.0394663	-0.243753	0.825046	0.686402	0.189315	-1.13699	-0.0840644
ENSMUSG00000023236	Scg5	H	-0.13416	-0.0726784	0.108653	0.562026	0.750732	0.385137	-1.13827	-0.46144
ENSMUSG00000041608	Entpd3	H	-0.121614	-0.481172	-0.482332	0.691325	0.853216	0.568591	-0.606998	-0.421015
ENSMUSG00000029994	Anxa4	H	-0.2526	-0.425051	-0.248256	0.912777	0.895622	0.170029	-0.630993	-0.421527
ENSMUSG00000013089	Etv5	H	-0.0673357	-0.333279	-0.0866466	0.686277	0.615242	0.648941	-0.933587	-0.529613
ENSMUSG00000031703	Itfg1	H	-0.300255	-0.141736	0.156404	0.538508	0.860882	0.315756	-1.07103	-0.358533
ENSMUSG00000027429	Sec23b	H	-0.325868	0.05002	-0.529562	0.595584	0.737591	0.486033	-1.00464	-0.00915984
ENSMUSG00000008305	Tle1	H	-0.502393	0.255701	-0.845676	0.708612	0.742547	0.285574	-0.593008	-0.0513571
ENSMUSG00000025425	St8sia5	H	0.168873	-0.315547	0.390676	0.478337	0.793216	-0.0151694	-0.412636	-1.08775
ENSMUSG00000021464	Ror2	H	-0.156376	-0.178966	-0.153924	0.455727	0.793206	0.62079	-1.00073	-0.379727
ENSMUSG00000041141	Pnmal1	H	-0.0848844	-0.223411	-0.028246	0.662661	0.717474	0.395922	-1.0646	-0.37492
ENSMUSG00000039234	Sec24d	H	-0.289278	0.351991	-0.407975	0.472779	0.635037	0.541836	-1.03741	-0.266975
ENSMUSG00000021314	Amph	H	-0.346882	-0.303443	0.0441402	0.573656	0.84019	0.439197	-0.956414	-0.290444
ENSMUSG00000033684	Qsox1	H	-0.116592	-0.390573	-0.0286163	0.419897	0.839508	0.634824	-0.50525	-0.853198
ENSMUSG00000024357	Sil1	H	-0.257038	-0.303771	-0.119834	0.62258	0.771418	0.592882	-0.832731	-0.473505
ENSMUSG00000039704	Lmbrd2	H	-0.549297	-0.279581	-0.00412156	0.860192	0.802493	0.206611	-0.609171	-0.427126
ENSMUSG00000025531	Chm	H	-0.494301	-0.0946648	0.195795	0.621689	0.749068	0.0325128	-1.05381	0.0437138
ENSMUSG00000022136	Dnajc3	H	-0.419496	-0.537129	-0.259958	0.599708	0.864282	0.559333	-0.569161	-0.237578
ENSMUSG00000036019	Tmtc2	H	-0.159011	-0.2981	0.204713	0.822671	0.756244	0.0184523	-0.76935	-0.575619
ENSMUSG00000031010	Usp9x	H	-0.463578	0.040951	0.0150072	0.309082	0.950151	0.428437	-0.874238	-0.405812
ENSMUSG00000048218	Amigo2	H	-0.26732	-0.178728	-0.106081	1.17896	0.402315	0.00770956	-0.747625	-0.289227
ENSMUSG00000031824	6430548M08Rik	H	-0.149736	-0.426582	-0.169866	0.533566	0.81062	0.560868	-0.821361	-0.337509
ENSMUSG00000044461	Shisa2	H	-0.627805	-0.801979	-0.076972	0.393349	0.68608	0.529288	-0.453228	0.351267
ENSMUSG00000026223	Itm2c	H	-0.436143	-0.381962	-0.0270837	0.674966	0.877724	0.356369	-0.577065	-0.486806
ENSMUSG00000029102	Hgfac	H	-0.0152724	0.0529379	-0.409973	0.838956	0.71296	0.114263	-0.758284	-0.535587
ENSMUSG00000037031	Tspan15	H	-0.250112	-0.484083	-0.444814	0.877686	0.719816	0.382723	-0.35101	-0.450205
ENSMUSG00000017314	Mpp2	H	0.0306524	-0.301754	0.00190041	0.693014	0.421606	0.608563	-0.915697	-0.538285
ENSMUSG00000034591	Slc41a2	H	-0.76807	-0.316213	-0.377743	0.768155	0.475599	0.666797	-0.37744	-0.0710856
ENSMUSG00000021248	Tmed10	H	-0.29269	-0.364895	-0.0482307	0.656669	0.817074	0.415926	-0.738826	-0.445029
ENSMUSG00000061603	Akap6	H	-0.302194	-0.411018	0.15282	0.27715	0.638958	0.850511	-0.579776	-0.62645
ENSMUSG00000040462	Os9	H	-0.363772	-0.523694	-0.0782801	0.565016	0.870079	0.502662	-0.533279	-0.438731
ENSMUSG00000052681	Rap1b	H	-0.546955	-0.354257	-0.315679	0.61737	0.881055	0.405165	-0.603618	-0.0830812
ENSMUSG00000025544	Tm9sf2	H	-0.278488	-0.0599145	0.106482	0.512426	0.641655	0.338629	-1.14313	-0.117658
ENSMUSG00000053334	Ficd	H	-0.22137	-0.0167002	0.0300627	0.356627	0.708422	0.566016	-1.01762	-0.405439
ENSMUSG00000029163	Emilin1	H	-0.326175	-0.658823	-0.735713	0.427416	0.728976	0.580574	-0.182273	0.166018
ENSMUSG00000027698	Nceh1	H	-0.421971	-0.491819	0.00418877	0.461204	0.896141	0.434178	-0.739839	-0.142082
ENSMUSG00000027035	Cers6	H	-0.305422	-0.17774	0.141408	0.714711	0.758957	0.141925	-0.887158	-0.386681
ENSMUSG00000028207	Asph	H	-0.420457	-0.0593153	-0.0916349	0.641542	0.802211	0.28212	-0.88752	-0.266944
ENSMUSG00000073131	Vma21	H	-0.211431	-0.202946	0.234003	0.490484	0.759047	0.280528	-1.01127	-0.338417
ENSMUSG00000034707	Gns	H	-0.48479	-0.251619	0.100094	0.524724	0.854986	0.374987	-0.7666	-0.351782
ENSMUSG00000004032	Gstm5	H	-0.461952	-0.336033	-0.0483635	0.917031	0.715889	0.127811	-0.319598	-0.594784
ENSMUSG00000022661	Cd200	H	-0.465958	-0.384735	-0.337967	0.876394	0.59015	0.376345	-0.639886	-0.0143417
ENSMUSG00000035540	Gc	H	-0.058094	-0.0501546	0.298221	0.808466	0.430219	0.116658	-0.745242	-0.800073
ENSMUSG00000003746	Man1a	H	-0.734437	-0.498973	-0.116981	0.673442	0.773043	0.300909	-0.442673	0.0456709
ENSMUSG00000019066	Rab3d	H	-0.100976	-0.658055	-0.144188	0.412431	0.829089	0.567026	-0.267834	-0.637494
ENSMUSG00000030835	Nomo1	H	-0.458374	-0.284029	-0.06024	0.403679	0.907065	0.496844	-0.697319	-0.307626
ENSMUSG00000029093	Sorcs2	H	-0.52895	0.12407	-0.166382	1.02873	0.353987	0.178585	-0.688236	-0.301808
ENSMUSG00000052914	Cyp2j6	H	0.0439429	-0.28945	-0.0552962	0.693877	0.646972	0.360786	-0.738758	-0.662073
ENSMUSG00000028926	Cdk14	H	-0.0244639	-0.183839	0.0892662	0.389387	0.744484	0.45758	-0.906884	-0.56553
ENSMUSG00000019852	Arfgef3	H	-0.0191017	-0.339953	-0.0211947	0.494492	0.860242	0.315516	-0.744437	-0.545565
ENSMUSG00000054414	Slc30a7	H	-0.195757	-0.0707545	-0.129517	0.602667	0.747633	0.300086	-0.929326	-0.325032
ENSMUSG00000024261	Syt4	H	-0.295085	-0.672275	-0.0760178	0.415058	0.757018	0.585972	-0.613689	-0.100982
ENSMUSG00000044795	Cyb5d1	H	-0.236543	0.117555	0.0061652	0.465503	0.642795	0.336096	-1.05942	-0.272148
ENSMUSG00000025196	Cpn1	H	-0.14104	-0.270098	-0.0362997	0.554977	0.723932	0.461733	-0.622372	-0.670832
ENSMUSG00000025935	Tram1	H	-0.221258	-0.395086	-0.025569	0.485547	0.823113	0.383819	-0.805051	-0.245516
ENSMUSG00000060681	Slc9a6	H	-0.248595	-0.22039	0.0444527	0.640452	0.630739	0.342334	-0.927325	-0.261667
ENSMUSG00000021477	Ctsl	H	-0.254912	-0.273003	-0.0781684	0.605208	0.873156	0.204398	-0.712155	-0.364523
ENSMUSG00000053460	Ggcx	H	0.433546	0.0962111	-1.01857	0.760385	0.228513	-0.131469	-0.235737	-0.132877
ENSMUSG00000033998	Kcnk1	H	-0.443422	-0.398559	-0.180295	0.578417	0.745551	0.544112	-0.406593	-0.439211
ENSMUSG00000024553	Galr1	H	-0.149704	-0.4365	0.0363586	0.598321	0.686392	0.409641	-0.740536	-0.403973
ENSMUSG00000032757	Bet1	H	-0.26207	-0.229338	-0.430781	0.73586	0.732945	0.259466	-0.666775	-0.139307
ENSMUSG00000032839	Trpc1	H	0.194407	-0.154932	-0.214945	0.744367	0.312957	0.371398	-0.960485	-0.292768
ENSMUSG00000034088	Hdlbp	H	-0.248701	-0.237814	-0.295547	0.454481	0.722532	0.576328	-0.767977	-0.203301
ENSMUSG00000064105	Cnnm2	H	-0.355995	-0.0369093	0.213755	0.299055	0.7156	0.3038	-1.00392	-0.135384
ENSMUSG00000031532	Saraf	H	-0.272303	-0.377415	-0.30975	0.597079	0.766637	0.476395	-0.514671	-0.365973
ENSMUSG00000039347	Atp6v0e2	H	-0.118335	-0.13376	0.225802	0.329416	0.676661	0.451799	-0.762001	-0.669583
ENSMUSG00000048486	Fitm2	H	0.0240991	-0.0518942	0.00250645	0.32706	0.617024	0.545695	-0.830859	-0.633631
ENSMUSG00000079057	Cyp4v3	H	-0.354468	-0.18401	0.0296111	0.609095	0.633078	0.322203	-0.896053	-0.159457
ENSMUSG00000021360	Gcnt2	H	-0.210504	-0.091057	0.0584322	0.234341	0.586928	0.682089	-0.90044	-0.35979
ENSMUSG00000018906	P4ha2	H	-0.163687	-0.0261	-0.547731	0.852885	0.601312	0.0926684	-0.633232	-0.176115
ENSMUSG00000038648	Creb3l2	H	-0.270748	-0.0333853	-0.0401909	0.434713	0.638365	0.446123	-0.970384	-0.204493
ENSMUSG00000019731	Slc35e1	H	-0.375407	-0.380949	-0.194337	0.427739	0.750186	0.62087	-0.561441	-0.286662
ENSMUSG00000036764	Dnajc12	H	-0.131985	-0.16614	-0.0217996	0.592405	0.63197	0.342645	-0.901516	-0.345579
ENSMUSG00000019188	H13	H	-0.398082	-0.293718	-0.704477	0.582446	0.732618	0.41498	-0.166611	-0.167156
ENSMUSG00000019900	Rfx6	H	0.317291	0.264314	-0.520556	0.877092	0.236058	-0.50313	-0.539277	-0.131793
ENSMUSG00000021917	Spcs1	H	-0.132353	-0.488753	-0.10167	0.584921	0.847709	0.198634	-0.585177	-0.323311
ENSMUSG00000045441	Gprin3	H	-0.313852	-0.342298	0.305852	0.950881	0.441626	-0.389349	-0.437122	-0.215739
ENSMUSG00000032997	Chpf	H	-0.251096	-0.206478	-0.217968	0.572189	0.642965	0.535704	-0.675301	-0.400014
ENSMUSG00000028757	Ddost	H	-0.335083	-0.382886	-0.0139191	0.487173	0.781394	0.425567	-0.595853	-0.366393
ENSMUSG00000038764	Ptpn3	H	-0.329806	-0.271978	-0.117251	0.788352	0.67129	0.151176	-0.639105	-0.252677
ENSMUSG00000073987	Ggh	H	-0.309042	-0.1344	0.135055	0.650647	0.693442	0.0700077	-0.786281	-0.319429
ENSMUSG00000027712	Anxa5	H	-0.219472	-0.0339033	0.0590817	0.392659	0.804102	0.191027	-0.873027	-0.320467
ENSMUSG00000068732	Tmem167b	H	-0.0911151	-0.112445	0.0346768	0.392776	0.641838	0.349125	-0.989218	-0.225638
ENSMUSG00000025151	Maged1	H	-0.144791	0.0484119	-0.276937	0.702987	0.61629	0.198803	-0.755308	-0.389455
ENSMUSG00000023039	Krt7	H	0.00409648	-0.0703199	-0.39734	0.517661	0.752819	0.307165	-0.454236	-0.659845
ENSMUSG00000024480	Ap3s1	H	-0.0988791	-0.540007	0.14654	0.633933	0.712515	0.100637	-0.588547	-0.366192
ENSMUSG00000022900	Ildr1	H	-0.0954835	-0.208273	0.134849	0.539689	0.588934	0.359364	-0.745276	-0.573804
ENSMUSG00000061808	Ttr	H	-0.544483	0.00992328	-0.472469	0.1641	0.783406	0.56421	-0.0243139	-0.480375
ENSMUSG00000102252	Snrpn	H	-0.139509	-0.105777	0.187901	0.753216	0.401988	0.142183	-0.866993	-0.373009
ENSMUSG00000037049	Smpd1	H	-0.202427	-0.284314	0.0290237	0.438345	0.668086	0.476043	-0.740493	-0.384264
ENSMUSG00000003458	Ncstn	H	-0.363176	-0.0249958	-0.155093	0.559129	0.645901	0.413577	-0.688615	-0.386727
ENSMUSG00000079144	A130010J15Rik	H	-0.0884497	-0.538124	-0.400993	0.565887	0.778789	0.307487	-0.271776	-0.352821
ENSMUSG00000028343	Erp44	H	-0.379346	-0.388593	-0.410352	0.603488	0.799542	0.21055	-0.401259	-0.0340293
ENSMUSG00000021094	Dhrs7	H	-0.145263	-0.362074	-0.196732	0.714421	0.660835	0.276123	-0.527868	-0.419441
ENSMUSG00000034799	Unc13a	H	0.376385	0.153458	-0.848715	0.804949	0.111084	-0.203681	-0.179497	-0.213983
ENSMUSG00000029186	Pi4k2b	H	-0.00873892	-0.262536	-0.162934	0.741105	0.557269	0.189246	-0.762849	-0.290561
ENSMUSG00000013629	Cad	H	-0.165209	-0.246893	-0.816284	0.181652	0.771272	0.466405	-0.231652	0.0407098
ENSMUSG00000003380	Rabac1	H	-0.464804	-0.330916	-0.328836	0.672537	0.761377	0.19304	-0.149284	-0.353113
ENSMUSG00000029076	Sdf4	H	-0.351612	-0.351428	-0.0782599	0.458123	0.809103	0.376075	-0.497475	-0.364526
ENSMUSG00000047747	Rnf150	H	-0.263045	-0.446881	-0.324577	0.510848	0.806131	0.242557	-0.540477	0.015444
ENSMUSG00000056131	Pgm3	H	-0.133378	-0.0813406	-0.260942	0.688457	0.59823	0.104126	-0.832647	-0.0825061
ENSMUSG00000037110	Ralgapa2	H	-0.47472	-0.41017	-0.215293	0.763014	0.714688	0.0625095	-0.242416	-0.197613
ENSMUSG00000029246	Ppat	H	0.1822	-0.535683	-0.271525	0.089057	0.262591	0.844995	-0.66147	0.0898346
ENSMUSG00000030852	Tacc2	H	-0.0449323	-0.355818	-0.000633409	0.231075	0.915719	0.282331	-0.514134	-0.513608
ENSMUSG00000031617	Tmem184c	H	-0.0990693	-0.164509	-0.207108	0.415759	0.763704	0.303557	-0.812147	-0.200187
ENSMUSG00000030754	Copb1	H	-0.32532	0.0501425	-0.115041	0.548627	0.533094	0.259806	-0.915735	-0.0355732
ENSMUSG00000032667	Pon2	H	-0.531078	-0.404176	-0.443768	0.755438	0.602457	-0.0289003	-0.0939394	0.143966
ENSMUSG00000063919	Srrm4	H	-0.698943	0.0652013	-0.206843	0.392542	0.570725	0.437612	-0.627595	0.0673008
ENSMUSG00000019590	Cyb561	H	-0.23869	-0.457428	-0.0693136	0.489334	0.730831	0.398107	-0.548369	-0.304471
ENSMUSG00000027248	Pdia3	H	-0.416488	-0.358122	0.0788136	0.311765	0.760799	0.446928	-0.602877	-0.220818
ENSMUSG00000036632	Alg5	H	-0.135827	-0.554173	-0.492492	0.755491	0.587577	0.191481	-0.0980915	-0.253965
ENSMUSG00000035413	Tmem98	H	-0.376589	-0.261074	0.0529359	0.668949	0.647996	0.184252	-0.59036	-0.326109
ENSMUSG00000044072	Eml6	H	-0.151232	0.28197	-0.383135	0.61219	0.343929	-0.0504629	-0.87895	0.225691
ENSMUSG00000026864	Hspa5	H	-0.337473	-0.232742	-0.428047	0.266352	0.496425	0.769326	-0.54317	0.00932862
ENSMUSG00000032802	Srxn1	H	-0.0692877	-0.228793	-0.107229	0.359267	0.65642	0.51895	-0.642383	-0.486944
ENSMUSG00000020577	Tspan13	H	-0.262646	-0.435984	0.151926	0.528779	0.730343	0.184033	-0.523346	-0.373105
ENSMUSG00000047501	Cldn4	H	-0.0948593	-0.228222	0.132437	0.523492	0.511288	0.391731	-0.606608	-0.629259
ENSMUSG00000030245	Golt1b	H	-0.214536	-0.21386	0.0165257	0.44721	0.61339	0.385332	-0.816767	-0.217294
ENSMUSG00000022756	Slc7a4	H	0.0673153	0.217873	-0.327549	0.43004	0.538578	0.327076	-0.622591	-0.630742
ENSMUSG00000016128	Stard13	H	-0.0935515	0.351362	-0.362457	0.61491	0.315725	0.286513	-0.761549	-0.350953
ENSMUSG00000026442	Nfasc	H	-0.030102	-0.122752	0.00120469	0.644739	0.444602	0.133421	-0.922878	-0.148235
ENSMUSG00000024909	Efemp2	H	-0.411475	-0.375083	-0.272675	0.712813	0.578953	-0.0154762	-0.467739	0.250682
ENSMUSG00000019916	P4ha1	H	-0.426536	-0.234697	-0.12673	0.464605	0.758347	0.323979	-0.566366	-0.192603
ENSMUSG00000022772	Senp5	H	-0.202473	0.0169685	-0.111352	0.465431	0.48848	0.363706	-0.919357	-0.101404
ENSMUSG00000061306	Slc38a10	H	-0.246107	-0.202621	-0.118134	0.395211	0.658201	0.466782	-0.718652	-0.23468
ENSMUSG00000024782	Ak3	H	-0.421768	-0.37389	0.0403244	0.303984	0.734021	0.491215	-0.4238	-0.350087
ENSMUSG00000039037	St6galnac5	H	0.0217991	0.104447	0.181304	0.102105	0.699041	0.110844	-0.299219	-0.92032
ENSMUSG00000028641	P3h1	H	-0.166174	-0.246481	-0.739861	0.56655	0.561234	0.357691	-0.294108	-0.038853
ENSMUSG00000028618	Tmem59	H	-0.251424	-0.104408	-0.00789401	0.421888	0.591708	0.457335	-0.729353	-0.377851
ENSMUSG00000034853	Acot11	H	-0.0322472	0.371456	-0.386097	0.587634	0.466168	-0.168223	-0.776445	-0.0622454
ENSMUSG00000024427	Spry4	H	-0.24485	-0.781259	-0.35194	0.527973	0.516699	0.313756	-0.137134	0.156754
ENSMUSG00000047126	Cltc	H	-0.4292	-0.0141504	0.0954453	0.213163	0.686914	0.370146	-0.784081	-0.138237
ENSMUSG00000017119	Nbr1	H	-0.292978	0.076247	-0.0935414	0.497615	0.617813	0.273904	-0.744335	-0.334725
ENSMUSG00000035547	Capn5	H	-0.0605085	-0.083676	-0.228528	0.764245	0.364838	0.286136	-0.696618	-0.345887
ENSMUSG00000032575	Manf	H	-0.380173	-0.360847	-0.600369	0.335521	0.680482	0.488533	-0.0572234	-0.105924
ENSMUSG00000000317	Bcl6b	H	-0.165572	-0.582547	-0.389684	0.202893	0.522368	0.749239	-0.227062	-0.109635
ENSMUSG00000031570	Plpp5	H	0.0698726	-0.146167	-0.785865	0.724178	0.430145	0.125636	-0.226231	-0.191567
ENSMUSG00000027742	Cog6	H	-0.106298	0.0310163	-0.0363345	0.5402	0.362481	0.281872	-0.962169	-0.110768
ENSMUSG00000019087	Atp6ap1	H	-0.249196	-0.222287	0.123655	0.419511	0.645639	0.361966	-0.624034	-0.455254
ENSMUSG00000054408	Spcs3	H	-0.18352	-0.30922	0.0220149	0.388442	0.694461	0.256719	-0.780932	-0.0879652
ENSMUSG00000032042	Srpr	H	-0.18819	-0.236927	-0.0231136	0.215027	0.603739	0.631456	-0.636539	-0.365452
ENSMUSG00000078945	Naip2	H	-0.283967	-0.123959	0.155106	0.578297	0.564761	0.08194	-0.777099	-0.195078
ENSMUSG00000031626	Sorbs2	H	0.013619	-0.136101	0.141003	0.40213	0.58904	0.245058	-0.741374	-0.513375
ENSMUSG00000022863	Btg3	H	0.242191	-0.0413962	-0.179471	0.32276	0.463247	0.408853	-0.832494	-0.383689
ENSMUSG00000024597	Slc12a2	H	-0.344933	-0.243307	-0.377851	0.167736	0.81886	0.505377	-0.300226	-0.225658
ENSMUSG00000039865	Slc44a3	H	-0.00438867	-0.262486	0.137206	0.197324	0.544911	0.535008	-0.714911	-0.432664
ENSMUSG00000030062	Rpn1	H	-0.301764	-0.417596	-0.272963	0.315185	0.713257	0.530408	-0.378456	-0.188073
ENSMUSG00000062542	Syt9	H	-0.290175	-0.0138758	-0.0787624	0.457906	0.406456	0.578287	-0.669503	-0.390333
ENSMUSG00000027340	Slc23a2	H	-0.192725	-0.168403	-0.268987	0.525361	0.410618	0.549516	-0.701297	-0.154083
ENSMUSG00000029119	Man2b2	H	-0.322364	-0.161309	0.136245	0.489431	0.59145	0.276011	-0.699758	-0.309706
ENSMUSG00000039414	Heatr5b	H	-0.315242	0.00703132	0.112294	0.221505	0.606491	0.428389	-0.779942	-0.280527
ENSMUSG00000038368	Focad	H	-0.148315	-0.0279609	-0.0977255	0.292769	0.625784	0.309656	-0.88626	-0.0679468
ENSMUSG00000038141	Tmem181a	H	0.140776	0.0949235	-0.0247022	0.682186	0.322941	0.0277675	-0.718509	-0.525383
ENSMUSG00000041633	Kctd12b	H	-0.255103	-0.0918314	0.234212	0.403617	0.754389	-0.0659809	-0.641054	-0.338248
ENSMUSG00000033530	Ttc7b	H	-0.268453	-0.11641	0.243431	0.311225	0.487711	0.43365	-0.781869	-0.309284
ENSMUSG00000037306	Man1c1	H	-0.421482	-0.078412	-0.110936	0.328352	0.544615	0.424751	-0.765953	0.0790643
ENSMUSG00000021054	Sgpp1	H	-0.314992	-0.333791	0.184769	0.486566	0.630221	0.232319	-0.599127	-0.285965
ENSMUSG00000038181	Chpf2	H	0.258829	-0.184047	-0.810678	0.704676	0.260324	-0.208669	0.00192113	-0.0223563
ENSMUSG00000037722	Gnpnat1	H	-0.0882682	-0.155084	-0.251172	0.605828	0.49819	0.327007	-0.700961	-0.23554
ENSMUSG00000030095	Tmem43	H	-0.46342	-0.324339	-0.258274	0.687216	0.587923	0.221526	-0.22378	-0.226852
ENSMUSG00000038774	Ascc3	H	-0.25461	0.0862956	0.0108641	0.32068	0.589112	0.225296	-0.875003	-0.102635
ENSMUSG00000038736	Nudcd1	H	-0.473588	-0.298114	-0.316816	0.640384	0.518709	0.25173	-0.421768	0.0994636
ENSMUSG00000034724	Cnot6l	H	-0.299753	-0.156003	0.165971	0.468903	0.620856	0.0955303	-0.75326	-0.142243
ENSMUSG00000025986	Slc39a10	H	-0.292366	-0.387971	-0.031732	-0.22278	0.495738	0.71611	-0.498361	0.221362
ENSMUSG00000020326	Ccng1	H	-0.413372	-0.381476	0.059911	0.451015	0.666608	0.124856	-0.586858	0.0793156
ENSMUSG00000000738	Spg7	H	-0.343719	-0.260133	-0.208701	0.601652	0.716717	0.130923	-0.264896	-0.371842
ENSMUSG00000049112	Oxtr	H	-0.298877	-0.060443	-0.294933	-0.0561848	0.401423	0.772276	-0.605582	0.142321
ENSMUSG00000040268	Plekha1	H	-0.081694	-0.0448826	0.000117162	0.507511	0.397716	0.329129	-0.848615	-0.259282
ENSMUSG00000020964	Sel1l	H	-0.480305	-0.37739	-0.0710741	0.276248	0.583486	0.606744	-0.340766	-0.196942
ENSMUSG00000039220	Ppp1r10	H	-0.177294	0.0499153	-0.605011	0.727901	0.468034	0.0443283	-0.391951	-0.115923
ENSMUSG00000030878	Cdr2	H	0.0302208	-0.0844903	0.0143817	0.206671	0.359375	0.650748	-0.6893	-0.487607
ENSMUSG00000029407	Uso1	H	-0.0889482	-0.0523108	-0.150341	0.409711	0.528662	0.306438	-0.844736	-0.108475
ENSMUSG00000039405	Prss23	H	-0.658636	-0.318366	0.0107553	0.290828	0.505054	0.435859	-0.445849	0.180355
ENSMUSG00000019802	Sec63	H	-0.170626	-0.116616	-0.117244	0.501022	0.576615	0.246455	-0.751907	-0.1677
ENSMUSG00000033991	Ttc37	H	-0.308131	0.0737747	-0.368647	0.463347	0.627708	0.2343	-0.614734	-0.107617
ENSMUSG00000061578	Ksr2	H	-0.179845	0.0881312	-0.0469335	0.491305	0.495945	0.300121	-0.512617	-0.636108
ENSMUSG00000031791	Tmem38a	H	-0.201126	-0.431214	-0.261327	0.348637	0.579401	0.583435	-0.335142	-0.282664
ENSMUSG00000031129	Slc9a9	H	-0.470578	-0.57542	0.0516055	0.592492	0.57064	-0.0407681	-0.194753	0.0667811
ENSMUSG00000063146	Clip2	H	-0.17571	-0.401274	-0.587469	0.369805	0.453689	0.590185	-0.192883	-0.0563419
ENSMUSG00000025016	Tm9sf3	H	-0.213438	-0.143157	0.0421348	0.488149	0.584831	0.169661	-0.74496	-0.183221
ENSMUSG00000023043	Krt18	H	-0.307724	-0.315131	-0.266898	0.313414	0.596685	0.574862	-0.165478	-0.42973
ENSMUSG00000021578	Ccdc127	H	-0.080722	-0.153962	0.064528	0.380457	0.526719	0.335087	-0.777812	-0.294296
ENSMUSG00000035572	Dcaf10	H	-0.109937	0.0388304	-0.0436744	0.314801	0.502137	0.40478	-0.792393	-0.314544
ENSMUSG00000079481	Nhsl2	H	-0.446044	-0.199011	0.195855	0.405124	0.753396	-0.0182076	-0.406678	-0.284434
ENSMUSG00000032458	Copb2	H	-0.213365	0.00175679	-0.0927637	0.32884	0.486575	0.392491	-0.835033	-0.0685017
ENSMUSG00000046519	Golph3l	H	-0.336417	0.0806931	-0.161789	0.426986	0.502141	0.2883	-0.767553	-0.0323601
ENSMUSG00000090150	Acad11	H	-0.158861	-0.0141944	-0.0279665	0.393036	0.519644	0.294645	-0.822334	-0.183969
ENSMUSG00000020432	Tcn2	H	-0.172301	-0.23757	0.266009	0.359695	0.481405	0.328457	-0.730825	-0.294869
ENSMUSG00000025351	Cd63	H	-0.125038	-0.329274	0.0638993	0.630874	0.537078	-0.137737	0.00279382	-0.642595
ENSMUSG00000026664	Phyh	H	-0.0772037	-0.120474	-0.0544481	0.374001	0.465618	0.499776	-0.640514	-0.446755
ENSMUSG00000026896	Ifih1	H	-0.495764	-0.144372	-0.23608	0.302183	0.602901	0.305469	-0.562213	0.227877
ENSMUSG00000028456	Unc13b	H	0.430257	0.242858	-0.58182	0.496429	0.122134	0.0476886	-0.606779	-0.150769
ENSMUSG00000070047	Fat1	H	-0.0609321	0.00531287	0.0705978	0.24768	0.593465	0.299935	-0.743595	-0.412464
ENSMUSG00000102918	Pcdhgc3	H	-0.372876	-0.182518	0.330676	0.236379	0.461858	0.362994	-0.730859	-0.105654
ENSMUSG00000006494	Pdk1	H	-0.55841	-0.159073	-0.157111	0.744626	0.302004	0.0625483	-0.424376	0.189791
ENSMUSG00000021072	Tmx1	H	-0.190759	-0.254567	0.278196	0.343852	0.542123	0.287505	-0.654695	-0.351655
ENSMUSG00000034714	Ttyh2	H	0.279044	-0.363974	-0.00228442	0.182463	0.396632	0.538001	-0.497819	-0.532062
ENSMUSG00000054889	Dsp	I	0.306517	0.627774	0.840705	0.105405	0.859527	0.585074	-2.47818	-0.846825
ENSMUSG00000050931	Sgms2	I	-0.0587947	0.606778	0.339846	0.603481	0.714103	0.492391	-2.02163	-0.676171
ENSMUSG00000024027	Glp1r	I	0.358091	0.488157	0.873394	0.130935	0.346716	0.0847803	-2.12192	-0.160151
ENSMUSG00000056553	Ptprn2	I	0.0474937	0.367074	0.417531	0.435919	0.642451	0.632133	-2.02673	-0.515867
ENSMUSG00000048040	Arxes2	I	-0.107257	-0.184442	0.437857	0.940706	1.11975	0.0826781	-1.68522	-0.604077
ENSMUSG00000024990	Rbp4	I	0.0506384	0.654825	0.495203	0.396375	0.803633	0.311185	-1.03747	-1.67439
ENSMUSG00000051980	Casr	I	-0.230181	-0.112829	0.231996	0.768973	0.82824	0.690763	-1.8174	-0.359563
TMEM56	NA	I	0.0764763	0.154273	0.399914	0.650165	0.752559	0.31891	-1.94409	-0.408211
ENSMUSG00000036676	Tmtc3	I	0.119244	0.58145	0.322498	0.248089	0.510487	0.62234	-1.86322	-0.540884
ENSMUSG00000031099	Smarca1	I	-0.160777	0.806779	0.42611	0.411389	0.484325	0.509523	-1.64635	-0.830997
ENSMUSG00000025262	Fam120c	I	-0.269797	0.150464	0.172333	0.517754	0.871082	0.487947	-1.75794	-0.171848
ENSMUSG00000045967	Gpr158	I	-0.0429346	0.308207	0.80808	0.201211	0.593261	0.261731	-1.71829	-0.411263
ENSMUSG00000019818	Cd164	I	-0.191016	0.0602313	0.53967	0.60401	0.802121	0.220976	-1.67286	-0.363133
ENSMUSG00000039270	Megf9	I	-0.0323777	-0.0302816	0.355062	0.485314	0.683372	0.587388	-1.74545	-0.303028
ENSMUSG00000045871	Slitrk6	I	0.284319	0.209417	0.865468	0.102934	0.810643	-0.0734902	-1.49068	-0.708608
ENSMUSG00000046314	Stxbp6	I	-0.200263	0.0560975	0.296058	0.865105	0.751422	0.226895	-1.60416	-0.391155
ENSMUSG00000019796	Lrp11	I	-0.00450086	0.171012	0.47677	0.398707	0.679903	0.380304	-1.6919	-0.410297
ENSMUSG00000031202	Rab39b	I	-0.149757	-0.0638786	0.232842	0.579157	0.843472	0.446839	-1.61197	-0.276701
ENSMUSG00000024887	Asah2	I	-0.250418	0.0544632	0.358854	0.554002	0.719694	0.457525	-1.64116	-0.252958
ENSMUSG00000057880	Abat	I	0.321181	0.402906	0.732193	0.094534	0.415505	0.29953	-1.5314	-0.734451
ENSMUSG00000040537	Adam22	I	0.150301	0.214464	0.439342	0.700857	0.428644	0.169616	-1.65125	-0.451971
ENSMUSG00000070498	Tmem132b	I	0.00921834	0.354703	0.673423	0.192289	0.200097	0.354372	-1.75729	-0.0268163
ENSMUSG00000009378	Slc16a12	I	-0.0226476	0.270655	0.250961	0.388236	0.619394	0.374055	-1.72852	-0.152135
ENSMUSG00000015882	Lcorl	I	-0.175384	0.174988	0.357131	0.453903	0.896401	0.277103	-1.51935	-0.464794
ENSMUSG00000026072	Il1r1	I	0.107374	0.66725	-0.286252	0.423505	0.370848	0.700511	-1.45667	-0.526569
ENSMUSG00000073678	Pgap1	I	-0.078523	0.0125896	0.51849	0.36494	0.914795	0.228575	-1.47184	-0.489028
CASC4	NA	I	0.0695324	0.123605	0.362117	0.521643	0.641899	0.367602	-1.52555	-0.560845
ENSMUSG00000019779	Frk	I	-0.15884	-0.147069	0.529046	0.702187	0.754942	0.0335253	-1.44044	-0.273351
ENSMUSG00000016200	Syt14	I	0.245923	0.484262	0.625332	-0.0377131	0.340773	0.266227	-1.57993	-0.344869
ENSMUSG00000000394	Gcg	I	-0.286911	0.276961	0.191203	-0.440192	0.836424	0.973964	-1.10891	-0.442538
ENSMUSG00000032186	Tmod2	I	-0.0102021	0.455604	0.419877	0.285536	0.455959	0.522285	-1.4176	-0.711459
ENSMUSG00000037996	Slc24a2	I	0.26885	0.313034	0.421748	0.0588264	0.415139	0.499416	-1.57393	-0.403083
9330182L06RIK	NA	I	-0.167301	0.393396	0.394441	0.15648	0.376814	0.717975	-1.48858	-0.383228
ENSMUSG00000046785	Epm2aip1	I	0.219769	0.23987	-0.153552	0.722511	0.653281	0.112749	-1.46541	-0.329219
ENSMUSG00000028020	Glrb	I	-0.117908	0.253001	0.753559	0.0521966	0.182154	0.338544	-1.58739	0.125846
ENSMUSG00000005580	Adcy9	I	0.196085	0.353688	0.345893	0.287777	0.202693	0.486554	-1.61591	-0.256777
ENSMUSG00000074892	B3galt5	I	0.263316	0.0134816	0.463326	0.140687	0.689105	0.369621	-1.48111	-0.458425
ENSMUSG00000033487	Fndc3a	I	-0.230353	0.138745	0.269521	0.407452	0.693084	0.504978	-1.46931	-0.314116
ENSMUSG00000031285	Dcx	I	0.472828	-0.477074	0.302261	0.617645	0.791568	0.111846	-1.07629	-0.74279
ENSMUSG00000022016	Akap11	I	-0.100299	0.240974	0.37806	0.285485	0.631174	0.362865	-1.53144	-0.266815
ENSMUSG00000046844	Vat1l	I	0.172164	0.36518	0.475772	0.471779	0.476475	0.189798	-1.22652	-0.924649
ENSMUSG00000068617	Efcab1	I	0.103796	-0.104637	0.509839	0.37576	0.662307	0.383685	-1.3863	-0.544445
ENSMUSG00000056222	Spock1	I	-0.0801505	0.0490008	0.576777	0.509129	0.689196	0.209131	-1.2793	-0.673785
ENSMUSG00000000266	Mid2	I	-0.105861	-0.0612469	0.689475	0.32102	0.685586	0.324371	-1.31234	-0.541005
ENSMUSG00000047694	Yipf6	I	-0.161505	-0.0705978	0.258993	0.605576	0.810996	0.291451	-1.34845	-0.386465
ENSMUSG00000026153	Fam135a	I	0.402857	0.306365	0.158713	0.628324	0.383938	0.0286512	-1.46547	-0.443377
ENSMUSG00000024083	Pja2	I	-0.160081	0.227449	0.320151	0.452116	0.552296	0.352211	-1.5168	-0.22734
ENSMUSG00000007989	Fzd3	I	0.06739	0.125278	0.59709	0.373276	0.438541	0.33289	-1.43517	-0.4993
ENSMUSG00000022464	Slc38a4	I	-0.0818164	0.395394	-0.0406432	0.124769	0.792109	0.5477	-1.36066	-0.376856
ENSMUSG00000069072	Slc7a14	I	-0.28137	-0.118003	0.393094	0.419063	0.774002	0.536393	-1.24717	-0.476006
ENSMUSG00000071265	1700086L19Rik	I	-0.178427	0.40754	0.0422563	0.318168	0.592392	0.632241	-1.29944	-0.51473
ENSMUSG00000033740	St18	I	0.0712119	0.321664	0.190351	0.618567	0.56074	0.093817	-1.38655	-0.469803
ENSMUSG00000055409	Nell1	I	0.0608201	0.338078	0.482263	-0.244603	0.374501	0.650005	-1.39363	-0.267431
ENSMUSG00000058248	Kcnh1	I	-0.161503	0.364886	0.514843	0.675789	0.613194	-0.284179	-1.14837	-0.574663
ENSMUSG00000022305	Lrp12	I	-0.106028	-0.00508217	0.227293	0.340924	0.500148	0.689532	-1.42072	-0.226067
ENSMUSG00000020256	Aldh1l2	I	-0.0848808	-0.0526795	0.871427	-0.029804	0.408587	0.442614	-1.2995	-0.255766
ENSMUSG00000021238	Aldh6a1	I	-0.066038	0.305147	0.107095	0.264461	0.391676	0.585478	-1.48366	-0.104153
ENSMUSG00000010175	Prox1	I	0.222523	0.307093	0.54948	0.153328	0.402719	0.195584	-1.41852	-0.41221
ENSMUSG00000037341	Slc9a7	I	-0.522345	0.20031	0.536065	0.420846	0.67322	0.105276	-1.24504	-0.168335
ENSMUSG00000026638	Irf6	I	0.0511673	0.190076	0.247692	0.483244	0.440649	0.405261	-1.3957	-0.422387
VAMP7	NA	I	-0.055957	-0.0184448	0.184389	0.583799	0.706936	0.0667349	-1.38585	-0.0816028
ENSMUSG00000040605	Bace2	I	-0.242774	0.0310972	0.533637	0.305153	0.771045	0.352453	-1.0874	-0.663207
ENSMUSG00000045414	Dipk2a	I	0.097704	-0.188287	0.63372	0.456505	0.586678	-0.0539452	-1.30837	-0.224001
ENSMUSG00000070287	Slc35g2	I	0.158712	0.251149	0.284325	0.420127	0.323547	0.277926	-1.45861	-0.257177
ENSMUSG00000041268	Dmxl2	I	0.24693	0.354813	-0.0597404	0.645214	0.435597	0.0385693	-1.34059	-0.320797
ENSMUSG00000072568	Lratd2	I	-0.0710229	0.124286	0.667489	0.141677	0.369576	0.388015	-1.35778	-0.262242
ENSMUSG00000058488	Kl	I	-0.167088	0.143287	-0.0627139	0.245483	0.225627	0.780668	-1.36737	0.202106
ENSMUSG00000063760	Rnf217	I	0.224626	0.453105	0.637399	0.0522841	0.293958	0.0723952	-1.32236	-0.411407
ENSMUSG00000031007	Atp6ap2	I	-0.096548	0.285396	0.335586	0.4349	0.535821	0.146001	-1.37501	-0.266148
ENSMUSG00000037610	Kcnmb2	I	0.277588	0.333088	0.448493	0.0179674	0.295893	0.411689	-1.34813	-0.436585
ENSMUSG00000029787	Avl9	I	-0.076643	0.254504	0.517028	0.335575	0.423957	0.0593496	-1.41707	-0.096704
ENSMUSG00000028278	Rragd	I	0.161197	0.262532	0.772736	0.243546	0.264717	0.00687781	-1.27359	-0.438011
ENSMUSG00000024924	Vldlr	I	0.0105749	0.55977	0.347423	0.558908	0.167882	-0.325877	-1.32339	0.00470988
ENSMUSG00000039431	Mtmr7	I	0.0771477	0.150741	0.425683	0.423625	0.457329	0.281863	-1.29411	-0.52228
ENSMUSG00000072872	Rybp	I	0.0381181	0.142534	0.55958	0.24226	0.295733	0.249988	-1.43331	-0.0949006
ENSMUSG00000037573	Tob1	I	0.0397319	0.525205	0.296938	0.594491	0.296411	-0.263961	-1.30177	-0.18705
ENSMUSG00000026576	Atp1b1	I	0.0723758	0.102515	0.135439	0.431498	0.584957	0.445891	-1.2555	-0.517174
ENSMUSG00000039529	Atp8b1	I	0.147227	-0.0541954	0.130961	0.344135	0.595034	0.420013	-1.36608	-0.217098
ENSMUSG00000027520	Zdbf2	I	0.27294	0.131408	0.221091	0.235066	0.382666	0.424708	-1.41837	-0.249509
ENSMUSG00000033676	Gabrb3	I	-0.108745	0.0316738	0.414163	0.485318	0.612976	0.199349	-1.26185	-0.372885
ENSMUSG00000053141	Ptprt	I	-0.0852339	0.117346	0.255251	0.122244	0.692956	0.556474	-1.21491	-0.444132
ENSMUSG00000032091	Tmprss4	I	0.577415	0.0382286	0.291332	0.471925	0.209618	0.208798	-0.584313	-1.213
ENSMUSG00000054423	Cadps	I	0.172277	0.518788	0.438329	-0.000500875	0.292889	0.295817	-1.30554	-0.412056
ENSMUSG00000060935	Tmem263	I	-0.0655883	-0.00353434	0.28468	0.352049	0.538511	0.465092	-1.3223	-0.248905
ENSMUSG00000019838	Slc16a10	I	0.0826612	0.183159	0.692795	0.314877	0.238729	0.242081	-1.22703	-0.527275
ENSMUSG00000024601	Isoc1	I	-0.0190297	0.228598	0.383069	0.00251373	0.645285	0.388702	-1.2698	-0.359337
ENSMUSG00000018846	Pank3	I	-0.0337459	0.0800068	0.480425	0.169772	0.593548	0.340567	-1.27426	-0.35631
ENSMUSG00000020300	Cpeb4	I	-0.134554	0.183327	0.169912	0.717062	0.446545	0.0745417	-1.2815	-0.175338
ENSMUSG00000052928	Ctif	I	-0.230223	0.0200079	0.338299	0.385182	0.545247	0.409529	-1.28764	-0.180404
ENSMUSG00000055737	Ghr	I	0.177228	-0.0182951	0.279231	0.198307	0.533736	0.459994	-1.31109	-0.319106
ENSMUSG00000034785	Dio1	I	0.198364	-0.245967	0.319001	0.240106	0.60098	0.576813	-1.00667	-0.68263
ENSMUSG00000034903	Cobll1	I	-0.0397776	0.318674	0.491657	0.0413419	0.528972	0.248975	-1.28065	-0.309196
ENSMUSG00000014602	Kif1a	I	0.26893	0.369524	0.468695	0.122133	0.323875	0.222823	-1.23585	-0.540127
ENSMUSG00000027858	Tspan2	I	0.000458655	0.223618	0.546726	0.265212	0.393722	0.216312	-1.28815	-0.357901
ENSMUSG00000021712	Trim23	I	0.0153268	0.495505	0.470723	0.425708	0.268425	-0.367841	-1.24022	-0.0676243
ENSMUSG00000021796	Bmpr1a	I	0.111548	0.187787	0.6381	0.0781973	0.233251	0.315239	-1.3024	-0.261719
ENSMUSG00000002266	Zim1	I	0.501615	0.256949	-0.504009	0.924123	-0.0548555	-0.444554	-0.844455	0.165185
ENSMUSG00000096188	Cmtm4	I	0.0476416	0.27793	0.650977	0.00962359	0.271145	0.279553	-1.2796	-0.257272
ENSMUSG00000027002	Nckap1	I	-0.00937691	0.289849	0.556704	0.121206	0.446945	0.201393	-1.25974	-0.346981
ENSMUSG00000051674	Dcun1d4	I	0.164607	0.0858526	0.467325	-0.187269	0.09991	0.597712	-1.30129	0.0731534
ENSMUSG00000042734	Ttc9	I	0.177553	0.0275281	0.616129	0.146264	0.239059	0.515462	-1.08539	-0.63661
ENSMUSG00000027087	Itgav	I	-0.0183466	0.0077525	0.848053	-0.0944392	0.360435	0.370098	-1.08301	-0.390539
ENSMUSG00000035441	Myo1d	I	-0.221923	0.328337	0.361273	0.213859	0.444865	0.396605	-1.24756	-0.275459
ENSMUSG00000027238	Frmd5	I	-0.0535105	-0.130943	0.591755	0.136831	0.497778	0.539972	-1.05286	-0.529027
ENSMUSG00000025266	Gnl3l	I	-0.18006	0.0993234	0.276172	0.447775	0.590437	0.316917	-1.16907	-0.381495
MARH8	NA	I	0.2004	0.369364	0.424689	-0.0120665	0.289994	0.270485	-1.30579	-0.237075
ENSMUSG00000028572	Hook1	I	-0.0279702	0.0602761	-0.0329025	0.729663	0.464013	0.135578	-1.21818	-0.110481
ENSMUSG00000015222	Map2	I	0.389415	0.296646	0.423534	0.29746	0.259979	0.0157065	-1.20937	-0.473369
ENSMUSG00000000686	Abhd15	I	0.220303	-0.0353598	0.240533	-0.0636926	0.334296	0.798931	-1.11514	-0.379871
ENSMUSG00000041592	Sdk2	I	-0.0135241	0.182733	0.141459	0.383646	0.815274	0.0637811	-1.04874	-0.524625
ENSMUSG00000033792	Atp7a	I	-0.174845	-0.0207896	0.133167	0.249455	0.797906	0.447135	-1.08335	-0.348682
ENSMUSG00000029403	Cdkl2	I	0.286381	0.206094	0.478359	0.252111	0.305892	0.139991	-1.23033	-0.438503
ENSMUSG00000036745	Ttll7	I	0.133429	0.294738	0.496979	0.194248	0.393859	0.176197	-1.18625	-0.503196
ENSMUSG00000054814	Usp46	I	0.106016	0.00645065	0.610454	0.159706	0.432534	0.284525	-1.1716	-0.428083
ENSMUSG00000087141	Plcxd2	I	0.164599	-0.0491024	0.124963	0.520555	0.163637	0.465783	-1.2821	-0.108331
ENSMUSG00000022415	Syngr1	I	0.167024	0.299455	0.515789	0.294865	0.11258	0.161326	-1.27624	-0.274802
ENSMUSG00000062373	Tmem65	I	0.243554	0.0763254	-0.0763927	-0.023757	0.590521	0.661805	-1.09051	-0.381547
ENSMUSG00000005034	Prkacb	I	-0.0253981	0.370524	0.692824	0.0565153	0.240297	0.235253	-1.11841	-0.451609
ENSMUSG00000027963	Extl2	I	-0.0180931	0.359434	0.76395	0.0594865	0.222866	0.123192	-1.11862	-0.392211
ENSMUSG00000050148	Ubqln2	I	-0.252876	0.261464	0.458013	0.20756	0.381397	0.356292	-1.21582	-0.19603
ENSMUSG00000029752	Asns	I	-0.200691	-0.0460255	0.53815	-0.139493	0.225181	0.73896	-1.10499	-0.0110876
ENSMUSG00000015342	Xk	I	-0.281393	-0.0279752	0.694798	0.320308	0.598271	0.0444551	-1.01669	-0.331778
ENSMUSG00000022351	Sqle	I	0.00727786	0.0465982	0.0851882	0.380954	0.485376	0.580336	-1.08458	-0.501152
ENSMUSG00000015243	Abca1	I	-0.46157	0.564349	0.293665	0.415543	0.580369	-0.630863	-0.791577	0.0300841
ENSMUSG00000032340	Neo1	I	-0.00925368	0.304056	0.371281	-0.0919427	0.457993	0.461307	-1.17818	-0.315265
ENSMUSG00000000197	Nalcn	I	-0.081483	0.247811	0.118545	0.30762	0.629912	0.112668	-1.2458	-0.0892671
ENSMUSG00000015766	Eps8	I	0.0868007	0.37724	0.505936	0.0721525	0.359154	0.106361	-1.22882	-0.278821
ENSMUSG00000028528	Dnajc6	I	-0.00268068	0.127771	0.388078	0.373332	0.447974	0.10469	-1.25972	-0.179443
ENSMUSG00000033585	Ndn	I	0.186196	0.296332	0.151945	-0.00449838	0.544766	0.515223	-0.869553	-0.82041
ENSMUSG00000016534	Lamp2	I	-0.0601161	0.198563	0.416407	0.244207	0.550203	0.113088	-1.21554	-0.246807
ENSMUSG00000055022	Cntn1	I	-0.291944	-0.0813491	0.762089	0.063147	0.418725	0.257015	-1.09412	-0.033563
ENSMUSG00000052155	Acvr2a	I	0.202383	0.0773368	0.488773	0.326647	0.409913	0.0207468	-1.1986	-0.327203
ENSMUSG00000033161	Atp1a1	I	-0.232654	0.217501	-0.0674546	0.247512	0.581726	0.580422	-1.09942	-0.227627
ENSMUSG00000024304	Cdh2	I	-0.122337	0.263381	0.3566	0.168975	0.408429	0.471763	-1.14478	-0.402031
ENSMUSG00000090071	Cdk5r2	I	0.121005	0.107035	0.406211	0.0174672	0.405292	0.544789	-1.07347	-0.528331
ENSMUSG00000035000	Dpp4	I	-0.351763	-0.131201	0.454204	0.388214	0.734959	0.150113	-0.972031	-0.272495
ENSMUSG00000014177	Tvp23b	I	-0.0172818	0.0419224	0.0119933	0.540042	0.528374	0.294871	-1.16655	-0.233375
ENSMUSG00000026384	Ptpn4	I	0.0598083	0.179873	0.554703	0.0917879	0.41265	0.000318419	-1.23964	-0.0594977
ENSMUSG00000046798	Cldn12	I	0.118857	-0.0171394	0.586693	0.215299	0.272146	0.292987	-1.1858	-0.283043
ENSMUSG00000037386	Rims2	I	0.0551563	0.452034	0.335961	0.304974	0.1408	0.306417	-1.14582	-0.449519
ENSMUSG00000033964	Zbtb41	I	-0.0829591	0.0453355	0.527978	0.289498	0.408991	0.23595	-1.16918	-0.255611
ENSMUSG00000040035	Disp2	I	0.239566	0.252644	0.30172	0.244474	0.379644	0.241499	-1.12147	-0.538074
ENSMUSG00000043384	Gprasp1	I	-0.231246	0.0863652	-0.0246544	0.690521	0.292093	0.307382	-1.13438	0.013915
ENSMUSG00000026175	Vil1	I	0.183689	0.453445	0.508565	0.22865	0.160589	0.137823	-0.898401	-0.77436
ENSMUSG00000032285	Dnaja4	I	0.105235	0.332714	0.290566	0.225597	0.0676268	0.561762	-1.06072	-0.522782
ENSMUSG00000021728	Emb	I	-0.0697892	0.113145	0.736319	0.124396	0.221209	0.224722	-1.11564	-0.234358
ENSMUSG00000000303	Cdh1	I	0.0374154	0.116679	0.544999	0.0385521	0.327927	0.4067	-1.12154	-0.350731
ENSMUSG00000027784	Ppm1l	I	0.103433	0.221557	0.677441	-0.134474	0.347122	0.148866	-1.1046	-0.259341
ENSMUSG00000032320	Rcn2	I	-0.142318	0.161254	0.307604	0.247678	0.492815	0.373244	-1.13426	-0.30602
ERO1L	NA	I	-0.167663	-0.0176495	0.197584	0.468731	0.547723	0.230307	-1.13803	-0.121003
ENSMUSG00000028557	Rnf11	I	0.0448252	0.0406943	0.650982	0.287115	0.36081	-0.00391271	-1.1074	-0.273116
E330009J07RIK	NA	I	0.0293841	0.263755	0.0890081	0.148266	0.497	0.425632	-1.1458	-0.307243
ENSMUSG00000039474	Wfs1	I	-0.12566	0.327766	-0.0622776	0.0827888	0.560802	0.526484	-1.06669	-0.243211
ENSMUSG00000035840	Lysmd3	I	-0.0527884	0.106	0.0161949	0.615108	0.393906	-0.030851	-1.16482	0.117251
ENSMUSG00000044308	Ubr3	I	-0.156428	0.04677	0.176341	0.330586	0.660781	0.344157	-1.01939	-0.382816
ENSMUSG00000039007	Cpq	I	-0.138681	0.397607	0.33668	-0.0876794	0.289165	0.483037	-1.12547	-0.154663
ENSMUSG00000070044	Fam149a	I	-0.147501	-0.0261935	0.0920592	0.55483	0.487283	0.342428	-1.07419	-0.228719
ENSMUSG00000042363	Lgalsl	I	0.144367	0.27498	0.41472	0.192466	0.381455	0.0922952	-1.14547	-0.354818
ENSMUSG00000055567	Unc80	I	0.263575	0.228253	0.339319	0.299139	0.262018	0.0692901	-1.1895	-0.272097
ENSMUSG00000004500	Zfp324	I	0.147347	-0.0972689	-0.0331169	0.151981	0.341354	0.761025	-1.03456	-0.236763
ENSMUSG00000039740	Alg2	I	-0.045785	0.111262	0.198673	0.213817	0.451285	0.525395	-1.0643	-0.390343
ENSMUSG00000021687	Scamp1	I	0.158983	0.126485	0.585311	0.17606	0.28399	0.138252	-1.08982	-0.379264
ENSMUSG00000045394	Epcam	I	0.117901	0.0873705	0.151172	0.456338	0.517184	0.21019	-0.981988	-0.558168
ENSMUSG00000005251	Ripk4	I	0.157255	0.262989	0.376011	0.0722956	0.324641	0.23502	-1.17154	-0.256671
ENSMUSG00000040560	Wdr7	I	-0.113895	0.115388	0.428547	0.323735	0.526551	0.175254	-1.0059	-0.449683
ENSMUSG00000057914	Cacnb2	I	0.100371	0.242147	0.625979	0.211367	0.281044	-0.0293107	-1.05079	-0.380808
ENSMUSG00000034158	Lrrc58	I	0.046149	0.521626	0.288767	0.0136625	0.0577749	0.409113	-1.12112	-0.215976
ENSMUSG00000023809	Rps6ka2	I	-0.00204448	0.15539	0.2525	0.424754	0.489872	0.105951	-1.09568	-0.330746
ENSMUSG00000048330	Ric3	I	0.0871662	0.00257822	0.217225	0.387377	0.380535	0.27263	-1.16467	-0.182839
ENSMUSG00000022200	Golph3	I	-0.200671	-0.0451208	0.335279	0.426842	0.52127	0.29712	-1.00187	-0.332851
ENSMUSG00000027273	Snap25	I	0.302441	0.0638059	0.0314061	0.80764	0.228848	-0.376333	-0.916728	-0.14108
ENSMUSG00000026623	Lpgat1	I	-0.0741779	-0.106307	0.227254	0.620476	0.47493	0.196686	-0.97028	-0.368581
ENSMUSG00000043300	B3galnt1	I	0.179407	0.270857	0.0749226	0.312315	0.360632	0.275943	-1.11732	-0.356762
ENSMUSG00000052656	Rnf103	I	-0.125527	0.00212921	0.232277	0.437237	0.612085	0.117337	-1.03185	-0.243686
ENSMUSG00000031227	Magee1	I	-0.155838	0.302842	0.388546	0.132465	0.333055	0.342603	-1.07913	-0.264542
ENSMUSG00000021194	Chga	I	-0.186987	-0.0529339	0.245915	0.223491	0.659506	0.444238	-0.863964	-0.469264
ENSMUSG00000032328	Tmem30a	I	-0.114977	0.0302753	0.398092	0.437243	0.499529	-0.0282045	-1.04914	-0.172813
ENSMUSG00000034584	Exph5	I	0.0674985	0.191861	0.347797	0.189179	0.485661	0.197701	-1.03219	-0.447512
ENSMUSG00000022523	Fgf12	I	0.0293051	0.044134	-0.166376	0.158864	0.477272	0.645282	-0.992082	-0.196399
ENSMUSG00000072825	Cep170b	I	0.188918	0.257119	0.297395	0.0563822	0.220885	0.38613	-1.10445	-0.302383
MARH6	NA	I	-0.0396394	0.101834	0.448654	-0.00655273	0.354331	0.343666	-1.10958	-0.0927164
ENSMUSG00000006651	Aplp1	I	-0.253877	0.0340627	0.167795	0.209778	0.608232	0.499554	-0.888881	-0.376663
ENSMUSG00000015932	Dstn	I	-0.038399	0.0679065	0.388188	0.275706	0.57827	0.105871	-0.971869	-0.405674
ENSMUSG00000026781	Acbd5	I	-0.108706	0.0728861	0.275345	0.489687	0.430761	0.0960327	-1.05729	-0.19872
ENSMUSG00000075470	Alg10b	I	-0.291513	0.17506	0.360573	0.295979	0.361435	0.262134	-1.06896	-0.0947075
ENSMUSG00000027799	Nbea	I	0.0558806	0.28707	0.314719	0.218871	0.464792	0.145044	-0.975077	-0.5113
ENSMUSG00000031561	Tenm3	I	0.0858677	0.0656578	0.300188	-0.284473	0.326497	0.62254	-0.993355	-0.122923
ENSMUSG00000091705	H2-Q2	I	0.345894	0.0518754	0.567486	0.0754993	0.333864	0.0704915	-0.90131	-0.543799
ENSMUSG00000033389	Arhgap44	I	0.0763101	0.248522	0.612386	0.423843	-0.0609478	0.114948	-0.778413	-0.636647
ENSMUSG00000025939	Ube2w	I	0.102876	-0.064253	0.376988	0.284561	0.395524	0.14665	-1.10086	-0.141481
ENSMUSG00000042460	C1galt1	I	-0.19143	0.0508341	0.409831	0.290893	0.502351	0.0586546	-1.04483	-0.0763054
ENSMUSG00000036053	Fmnl2	I	0.0998303	0.195707	0.190114	0.551716	0.336115	-0.0428194	-1.01893	-0.311729
ENSMUSG00000021000	Mia2	I	-0.135694	0.0297148	0.0886457	0.53946	0.4675	0.214627	-1.007	-0.197249
ENSMUSG00000032193	Ldlr	I	0.288728	-0.366604	0.107615	0.0894443	0.321455	0.739306	-0.738557	-0.441387
ENSMUSG00000028024	Enpep	I	-0.610738	0.117907	0.456913	0.312619	0.576296	-0.122831	-0.757964	0.0277978
ENSMUSG00000049858	Suox	I	-0.0855629	0.00528135	0.195081	0.284778	0.497833	0.259045	-1.0806	-0.0758598
ENSMUSG00000024867	Pip5k1b	I	0.0307008	0.265376	0.421984	0.227726	0.202452	0.268137	-1.0205	-0.395875
ENSMUSG00000049470	Aff4	I	-0.0142483	0.0458314	0.201157	0.115148	0.342473	0.583666	-1.00537	-0.268662
ENSMUSG00000052302	Tbc1d30	I	0.319098	-0.0444712	0.301263	0.0942196	0.0976379	0.415357	-1.09728	-0.085827
ENSMUSG00000015653	Steap2	I	0.0740294	0.236349	0.436596	0.0790727	0.372023	0.236017	-0.95284	-0.481246
ENSMUSG00000031696	Vps35	I	-0.100244	0.208539	0.473796	0.0648546	0.342405	0.0949537	-1.08649	0.00218268
ENSMUSG00000020841	Cpd	I	-0.256057	-0.115689	0.338398	0.360548	0.522982	0.324792	-0.898418	-0.276555
ENSMUSG00000027007	Itprid2	I	-0.00258117	-0.0445012	0.535918	0.215519	0.129519	0.351424	-1.03851	-0.146789
ENSMUSG00000035936	Aldh5a1	I	0.139971	0.193042	0.389181	0.244119	0.248777	0.147774	-1.06129	-0.301573
ENSMUSG00000032589	Bsn	I	0.156255	-0.094432	0.217736	0.42084	0.423019	0.174	-1.00712	-0.290299
ENSMUSG00000002413	Braf	I	0.099798	0.0748219	0.409401	0.226183	0.221009	0.246443	-1.08211	-0.195543
ENSMUSG00000027546	Atp9a	I	-0.0404405	0.118091	0.258862	0.204335	0.321531	0.455086	-1.01179	-0.305678
ENSMUSG00000030788	Rnf141	I	0.0714435	0.168053	0.312131	0.166537	0.339145	0.198779	-1.09847	-0.157617
ENSMUSG00000030516	Tjp1	I	0.0979955	0.2243	0.334329	0.0446287	0.213416	0.350363	-1.08093	-0.184104
ENSMUSG00000036617	Etl4	I	0.0332483	0.0943027	0.406688	0.514198	0.394864	-0.13303	-0.844796	-0.465475
ENSMUSG00000022307	Oxr1	I	-0.0372101	0.247642	0.532404	0.199365	0.177905	0.0747109	-1.04801	-0.146808
ENSMUSG00000033717	Adra2a	I	-0.143198	-0.168746	0.451983	0.15401	0.678708	0.2434	-0.665231	-0.550927
ENSMUSG00000040118	Cacna2d1	I	-0.18328	-0.0536407	0.273457	0.414313	0.578166	0.229486	-0.815459	-0.443042
ENSMUSG00000028563	Tm2d1	I	-0.0843328	-0.0147347	0.358967	0.486095	0.479795	-0.0343332	-0.91451	-0.276946
ENSMUSG00000039246	Lyplal1	I	0.0762939	0.149885	0.26838	0.296974	0.418407	0.204541	-0.940011	-0.474471
ENSMUSG00000052364	B630019K06Rik	I	-0.0507084	0.240331	0.621118	-0.0780287	0.358528	0.208422	-0.794721	-0.504941
ENSMUSG00000064373	Selenop	I	0.127996	0.104439	0.338165	-0.00325229	0.323193	0.34458	-1.05523	-0.179892
ENSMUSG00000030660	Pik3c2a	I	0.200468	-0.115931	-0.0922988	-0.0093859	0.509169	0.485973	-0.974501	-0.00349357
ENSMUSG00000022261	Sdc2	I	-0.100294	0.230254	0.677037	-0.106768	0.278955	0.128632	-0.917903	-0.189914
ENSMUSG00000031591	Asah1	I	0.0454065	0.148539	0.630489	0.0106226	0.209695	0.0642221	-1.01017	-0.0988039
ENSMUSG00000040929	Rfx3	I	0.226027	0.254441	0.0163083	0.620688	0.171001	-0.205422	-0.953162	-0.129881
ENSMUSG00000021662	Arhgef28	I	0.0746277	0.252442	0.17595	0.321116	0.342569	0.286379	-0.862278	-0.590806
ENSMUSG00000071253	Slc25a16	I	-0.000381144	0.213011	0.133143	0.334973	0.464391	0.143515	-0.999726	-0.288925
ENSMUSG00000050530	Fam171a1	I	0.053131	-0.00813912	0.344309	0.0410161	0.326108	0.528846	-0.918643	-0.366628
ENSMUSG00000034382	AI661453	I	0.0530344	-0.116132	0.431805	-0.124666	0.289345	0.511976	-0.955595	-0.0897672
ENSMUSG00000024897	Apba1	I	-0.169706	0.113785	0.404767	0.268532	0.338822	0.340696	-0.907143	-0.389752
ENSMUSG00000033400	Agl	I	-0.0105677	0.166562	0.440273	0.111465	0.39381	0.231308	-0.939788	-0.393061
ENSMUSG00000067889	Sptbn2	I	-0.0881151	0.367911	0.0979943	0.218335	0.421102	0.213275	-0.997428	-0.233074
ENSMUSG00000073639	Rab18	I	0.00937553	0.0902048	0.264195	0.339833	0.365293	0.102761	-1.05893	-0.112732
ENSMUSG00000046079	Lrrc8d	I	-0.174313	-0.0337715	0.30535	0.364597	0.437708	0.324608	-0.899499	-0.32468
ENSMUSG00000025278	Flnb	I	-0.167257	0.322662	0.222155	0.0798284	0.529125	0.333461	-0.754578	-0.565397
ENSMUSG00000038170	Pde4dip	I	0.0885918	0.438658	-0.0982474	0.411122	0.201323	0.176484	-0.979903	-0.238027
ENSMUSG00000033060	Lmo7	I	0.0343968	0.139498	0.129632	0.280757	0.644109	0.12665	-0.683001	-0.672043
ENSMUSG00000042473	Tbc1d8b	I	-0.223982	-0.0512758	0.256696	0.44052	0.507233	0.206825	-0.879877	-0.25614
ENSMUSG00000030327	Necap1	I	-0.0505703	0.0170685	0.034165	0.430011	0.461398	0.323568	-0.928169	-0.28747
ENSMUSG00000027177	Hipk3	I	-0.195244	0.177269	0.599214	0.06681	0.308153	0.151769	-0.930361	-0.177611
ENSMUSG00000025777	Gdap1	I	0.238472	0.202851	0.423118	0.265843	0.298851	-0.101761	-0.903564	-0.423811
ENSMUSG00000057716	Tmem178b	I	0.020885	0.214333	0.492974	-0.0273769	0.339423	0.317307	-0.761751	-0.595794
ENSMUSG00000028035	Dnajb4	I	-0.112876	0.0576446	0.081998	0.523324	0.374887	0.0666979	-0.995985	0.00430978
ENSMUSG00000028032	Papss1	I	-0.132004	0.172863	0.250513	-0.149112	0.463543	0.238785	-1.00143	0.156844
ENSMUSG00000026959	Grin1	I	0.189523	0.146863	0.431937	0.225162	0.433236	-0.125894	-0.858768	-0.442059
ENSMUSG00000063894	Zkscan8	I	0.0320079	0.241599	0.303481	0.433173	0.353643	-0.306623	-0.923753	-0.133528
ENSMUSG00000022299	Slc25a32	I	-0.136117	0.547361	0.305553	0.0058708	0.295859	0.0139673	-0.96172	-0.0707734
ENSMUSG00000033769	Exoc6b	I	-0.235448	-0.0309108	0.1871	0.11021	0.52825	0.538343	-0.825553	-0.271991
ENSMUSG00000025876	Unc5a	I	-0.0374715	-0.00119969	0.0922198	0.551096	0.240774	0.395952	-0.866745	-0.374626
ENSMUSG00000042216	Sgsm1	I	0.052074	0.416619	0.228633	0.225392	0.164756	0.267142	-0.920039	-0.434578
ENSMUSG00000072966	Gprasp2	I	-0.13963	0.213262	-0.0811675	0.851519	-0.0533439	-0.0204367	-0.782006	0.0118027
ENSMUSG00000056476	Med12l	I	0.470674	0.293372	-0.000974064	0.475635	0.0625213	-0.158616	-0.883335	-0.259276
ENSMUSG00000036957	Lrfn3	I	0.190692	0.0453933	0.335105	-0.144499	0.345322	0.453112	-0.895646	-0.329478
ENSMUSG00000032908	Sgpp2	I	0.225282	0.434498	0.259435	0.285351	-0.0522882	0.0468736	-0.981643	-0.217509
ENSMUSG00000022664	Slc35a5	I	-0.177231	0.0931896	0.384518	0.289285	0.449292	0.105301	-0.934992	-0.209362
ENSMUSG00000053347	Zfp943	I	0.215943	0.17756	0.253862	0.136247	0.12489	-0.521283	-0.85641	0.469192
ENSMUSG00000025757	Hspa4l	I	-0.096342	0.108151	0.476407	0.146466	0.0739275	0.436401	-0.943709	-0.201302
ENSMUSG00000038375	Trp53inp2	I	0.099496	0.0365916	0.181676	0.133908	0.525523	0.359164	-0.779322	-0.557037
ENSMUSG00000022788	Fgd4	I	-0.0891736	0.389432	0.640081	0.302382	0.104419	-0.22095	-0.681142	-0.445047
ENSMUSG00000040396	Abhd13	I	0.0255397	-0.0188585	0.271962	0.167829	0.46702	0.24502	-0.985351	-0.173162
ENSMUSG00000031012	Cask	I	-0.121202	-0.0471227	0.125463	0.43056	0.451505	0.262866	-0.926356	-0.175714
ENSMUSG00000068457	Uty	I	0.0183633	0.22165	0.0839896	0.531104	0.333535	-0.297722	-0.913971	0.0230499
ENSMUSG00000032449	Slc25a36	I	0.251676	0.204028	0.236747	0.502634	0.0911536	-0.208796	-0.941715	-0.135728
ENSMUSG00000008035	Mid1ip1	I	0.0413278	-0.119243	0.173892	0.404359	0.472662	0.240384	-0.867504	-0.345878
ENSMUSG00000002997	Prkar2b	I	0.2659	0.246998	0.347546	0.241111	0.185309	-0.0359256	-0.967058	-0.283881
ENSMUSG00000050473	Slc35d3	I	0.438761	-0.010383	0.464013	0.201542	0.185383	0.0442337	-0.641647	-0.681902
ENSMUSG00000014956	Ppp1cb	I	0.0439515	0.163324	0.581329	0.0958596	0.174821	-0.0610793	-0.9708	-0.0274057
ENSMUSG00000026663	Atf6	I	-0.373252	0.288078	-0.00928702	0.223444	0.467323	0.325199	-0.867501	-0.0540043
ENSMUSG00000026131	Dst	I	0.0498232	0.0288563	-0.0110084	0.355925	0.395473	0.340517	-0.939501	-0.220085
ENSMUSG00000033184	Tmed7	I	-0.0822057	0.00500768	0.34882	0.15339	0.44702	0.19606	-0.96463	-0.103462
ENSMUSG00000063455	D630045J12Rik	I	0.222185	0.0571231	0.251345	0.270704	0.262572	0.291239	-0.861967	-0.493201
ENSMUSG00000031529	Tnks	I	-0.0232673	0.192673	0.311412	0.294479	0.299418	0.118546	-0.975285	-0.217976
ENSMUSG00000004319	Clcn3	I	-0.0601315	0.12443	0.291749	0.237413	0.438317	0.198295	-0.898526	-0.331547
ENSMUSG00000024425	Ndfip1	I	-0.0313388	0.0672832	0.346683	0.263614	0.283697	0.240149	-0.965944	-0.204145
ENSMUSG00000051359	Ncald	I	0.111052	-0.256801	0.150082	0.0445355	0.253637	0.660165	-0.828897	-0.133775
ENSMUSG00000034557	Zfyve9	I	-0.27405	-0.0335046	0.654627	0.116979	0.252854	0.213258	-0.81529	-0.114872
ENSMUSG00000055320	Tead1	I	0.311521	-0.0204379	0.342574	0.16735	0.201373	0.276849	-0.891514	-0.387715
ENSMUSG00000043881	Kbtbd7	I	-0.0262207	0.0288839	0.60597	0.161446	0.316303	-0.0185472	-0.87913	-0.188705
ENSMUSG00000030465	Psd3	I	0.268474	0.299706	0.398451	0.21634	0.0787238	-0.036978	-0.908002	-0.316714
ENSMUSG00000020900	Myh10	I	-0.00883231	0.136614	0.311151	-0.0678076	0.415301	0.447226	-0.768175	-0.465477
ENSMUSG00000029571	Tmem106b	I	-0.0496423	0.139266	0.401722	0.139203	0.430831	-0.00555423	-0.945938	-0.109887
ENSMUSG00000021987	Mtmr6	I	-0.136634	0.0979343	0.222404	0.44538	0.29007	0.132873	-0.949344	-0.102683
ENSMUSG00000034723	Tmx4	I	-0.0261143	0.171789	0.506024	0.187057	0.304505	0.0708536	-0.861869	-0.352246
ENSMUSG00000043518	Rai2	I	-0.0095293	0.348577	-0.0252502	-0.0287339	0.455446	0.381304	-0.860604	-0.261209
ENSMUSG00000020646	Mboat2	I	-0.0539385	0.14993	0.290096	0.184889	0.473873	0.233714	-0.786242	-0.492322
ENSMUSG00000031785	Adgrg1	I	0.0876975	-0.0117682	0.286843	0.0685583	0.309949	0.50477	-0.779914	-0.466136
ENSMUSG00000030583	Sipa1l3	I	-0.0681721	0.194812	0.428008	0.218298	0.328987	0.143402	-0.821607	-0.423728
ENSMUSG00000075703	Selenoi	I	-0.22503	0.183427	0.203272	0.173412	0.35988	0.329836	-0.922697	-0.102099
ENSMUSG00000023961	Enpp4	I	-0.193803	-0.0811503	0.385063	0.215728	0.470273	0.0804549	-0.883617	0.00705112
ENSMUSG00000037640	Zfp60	I	-0.0209188	0.115501	0.326386	0.234033	0.432204	0.083328	-0.895562	-0.274972
ENSMUSG00000030469	Zfp719	I	0.0218079	0.0863537	0.220837	0.280354	0.415352	0.18772	-0.896123	-0.316302
ENSMUSG00000042302	Ehbp1	I	0.190879	0.293515	0.0842292	0.276642	0.143176	0.151385	-0.985605	-0.154222
ENSMUSG00000067851	Arfgef1	I	-0.305889	0.0355498	0.209518	0.333172	0.448309	0.193102	-0.866901	-0.0468616
ENSMUSG00000031748	Gnao1	I	0.207683	0.283222	0.272401	0.0470754	0.245634	0.231697	-0.854092	-0.433619
ENSMUSG00000043391	2510009E07Rik	I	0.078434	-0.13687	0.31522	0.134379	0.47638	0.273837	-0.830756	-0.310624
ENSMUSG00000021003	Galc	I	0.0821566	0.188848	0.415478	0.126504	0.216138	0.201232	-0.893571	-0.336786
ENSMUSG00000055371	Stam2	I	0.0496706	0.218534	0.428653	0.194913	0.265529	-0.00481722	-0.909996	-0.242486
ENSMUSG00000021690	Jmy	I	-0.162448	0.29385	0.357951	0.204355	0.30318	-0.0879197	-0.919746	0.0107796
ENSMUSG00000029781	Fkbp9	I	-0.0858714	0.0355593	0.518706	0.0805364	0.221046	0.207532	-0.920881	-0.056627
ENSMUSG00000042082	Arsb	I	-0.167383	0.0965115	0.471644	0.076187	0.359	0.201844	-0.873719	-0.164086
ENSMUSG00000015709	Arnt2	I	-0.0755275	0.434228	0.2252	0.0734606	0.266368	0.0921653	-0.942849	-0.0730452
ENSMUSG00000048833	Slc39a9	I	-0.115031	0.258118	-0.0494448	0.192752	0.383621	0.461486	-0.790235	-0.341266
ENSMUSG00000017316	Ppy	J	1.71227	1.41512	1.36204	0.47027	-0.676518	-0.00608933	-2.28711	-1.98999
ENSMUSG00000004366	Sst	J	1.19469	1.77479	1.65442	-0.743306	-0.438283	-0.22611	-1.1437	-2.0725
ENSMUSG00000027690	Slc2a2	J	0.73358	1.29805	1.83055	-1.07397	-0.443502	-0.663207	-1.34631	-0.335206
ENSMUSG00000026163	Sphkap	J	0.418307	0.928072	1.17887	-0.490254	0.288735	0.324877	-1.93182	-0.716789
ENSMUSG00000030909	Anks4b	J	0.786011	0.437126	1.62743	-0.337477	0.263573	-0.314566	-0.99313	-1.46897
ENSMUSG00000053965	Pde5a	J	0.552379	1.30326	1.30564	-0.982661	-0.640102	0.144363	-1.04682	-0.636055
ENSMUSG00000032890	Rims3	J	0.929707	1.11696	0.537069	-1.3782	-0.4888	0.583516	-1.20676	-0.0934887
ENSMUSG00000047591	Mafa	J	1.01776	0.222682	0.833179	-1.62775	-0.330142	0.776031	-1.02768	0.13592
ENSMUSG00000031255	Sytl4	J	0.787641	0.854356	0.82162	-1.37675	-0.179294	0.503524	-1.04925	-0.36184
ENSMUSG00000034648	Lrrn1	J	0.215573	0.832468	1.05073	-0.451839	0.00390856	0.408822	-1.70923	-0.350426
ENSMUSG00000029656	C8b	J	0.469542	1.01351	0.963503	-1.29283	-0.16916	0.338762	-1.02249	-0.30084
ENSMUSG00000000794	Kcnn3	J	0.144532	0.823127	1.23185	-0.202712	-0.201551	0.122113	-1.49136	-0.425998
ENSMUSG00000005232	G6pc2	J	0.514119	0.854777	0.893724	-0.891113	-0.0300389	0.366344	-1.04709	-0.660722
ENSMUSG00000070577	Gm572	J	0.716757	0.91421	0.600147	-0.737787	-0.283009	0.256635	-1.331	-0.135949
ENSMUSG00000015829	Tnr	J	0.142028	0.59339	0.743817	-0.442194	0.272411	0.509339	-1.63404	-0.184752
ENSMUSG00000043587	Pxylp1	J	0.988432	0.590583	1.0584	-0.621476	-0.355607	-0.219949	-0.918478	-0.521905
ENSMUSG00000017311	Pyy	J	0.49437	0.508785	0.772988	0.353659	-0.0736764	0.226737	-0.909665	-1.3732
ENSMUSG00000041923	Nol4	J	0.332276	0.676771	0.846206	-0.363496	0.023615	0.194094	-1.58514	-0.12433
ENSMUSG00000022315	Slc30a8	J	0.664997	0.823471	0.723485	-1.03628	-0.315423	0.0994052	-1.01551	0.0558516
ENSMUSG00000030739	Myh14	J	0.510942	0.621029	0.787059	-0.320956	-0.0789483	0.537454	-0.846021	-1.21056
ENSMUSG00000036510	Cdh8	J	0.281797	0.830705	1.02413	-0.38444	-0.111612	0.142225	-1.23803	-0.544777
ENSMUSG00000034295	Fhod3	J	0.271054	0.809081	1.04418	-0.0576558	-0.00868344	-0.106665	-1.1659	-0.785413
ENSMUSG00000040147	Maob	J	0.488422	0.624029	1.09588	-0.999541	-0.0987184	0.0319218	-0.946992	-0.195004
ENSMUSG00000034435	Tmem30b	J	0.169033	0.578622	0.991989	-0.048635	-0.0273889	0.305115	-1.42461	-0.544125
ENSMUSG00000015405	Ace2	J	0.401955	0.914783	0.496188	-0.16297	0.208019	0.13041	-1.39526	-0.593125
ENSMUSG00000052942	Glis3	J	0.265742	0.212341	0.885831	-0.0428276	-0.0335806	0.483245	-1.54595	-0.2248
ENSMUSG00000025203	Scd2	J	0.932673	-0.087781	0.849627	-0.748935	-0.188259	0.588114	-0.818888	-0.526551
ENSMUSG00000024892	Pcx	J	0.70112	0.622415	0.799675	-1.10707	-0.251654	0.24396	-0.739429	-0.269018
ENSMUSG00000038807	Rap1gap2	J	0.465074	0.909188	0.82982	-0.583442	-0.410354	0.0816474	-1.08955	-0.202388
ENSMUSG00000029260	Ugt2b34	J	0.273137	0.314765	1.04922	0.0995223	0.0024629	0.23722	-1.26313	-0.713201
ENSMUSG00000033715	Akr1c14	J	0.322659	0.39655	0.808611	0.250609	0.00470549	0.175642	-1.40972	-0.549056
ENSMUSG00000021613	Hapln1	J	0.330229	0.224098	1.26448	-0.781394	0.14927	-0.069468	-0.87195	-0.245267
ENSMUSG00000028354	Fmn2	J	0.455087	0.441705	0.812299	-0.653399	0.104446	0.341579	-1.23243	-0.269292
ENSMUSG00000023960	Enpp5	J	0.386892	0.620759	0.785888	-0.207583	-0.0191088	0.106857	-1.32725	-0.346457
ENSMUSG00000028986	Klhl7	J	0.280705	0.474893	0.652018	-0.195058	0.145873	0.379188	-1.40224	-0.335378
ENSMUSG00000017950	Hnf4a	J	0.538605	0.06753	0.760746	0.118427	0.0281632	0.409801	-1.17402	-0.749254
ENSMUSG00000099032	Tcf24	J	0.0703753	0.157556	0.935321	-0.280657	0.340896	0.236466	-1.34132	-0.118635
ENSMUSG00000030110	Ret	J	0.590509	0.402358	0.759659	-0.885516	-0.0409507	0.281199	-0.972263	-0.134995
ENSMUSG00000020151	Ptprr	J	0.0978296	0.283032	1.21746	-0.807081	-0.0979318	0.287872	-0.710365	-0.270815
ENSMUSG00000045284	Dcaf12l1	J	0.118207	0.467854	1.06283	-0.239341	0.125341	0.0212586	-1.11185	-0.4443
ENSMUSG00000022180	Slc7a8	J	0.24964	0.410459	0.786794	-0.366592	0.306659	0.317661	-1.1842	-0.520422
ENSMUSG00000075273	Ttc30b	J	0.239668	0.737252	0.569058	0.0926164	0.276255	-0.112085	-1.20098	-0.601786
ENSMUSG00000029467	Atp2a2	J	0.163835	0.658631	0.871022	-0.468761	0.0469689	0.142324	-1.08424	-0.329781
ENSMUSG00000031596	Slc7a2	J	0.555776	0.678826	0.277609	-0.380346	0.0435097	0.292016	-1.22996	-0.237432
ENSMUSG00000016349	Eef1a2	J	0.0210983	0.267104	0.364916	-0.441201	0.366943	0.954168	-0.876575	-0.656454
ENSMUSG00000061175	Fnip2	J	0.370722	1.13764	0.379451	-0.208505	-0.0305029	-0.481141	-0.742989	-0.424678
ENSMUSG00000038267	Slc22a23	J	0.326444	0.387888	0.807829	0.135596	0.0711443	-0.0655959	-1.16796	-0.495342
ENSMUSG00000068615	Gjd2	J	0.693491	0.37867	0.8319	-0.522455	-0.23284	-0.0890934	-0.930346	-0.129327
ENSMUSG00000044968	Napepld	J	0.0969034	0.724136	0.580608	-0.144088	0.418554	-0.00458323	-0.975518	-0.696012
ENSMUSG00000027004	Frzb	J	0.143547	0.405588	0.558883	-0.22218	0.306399	0.451343	-1.208	-0.43558
ENSMUSG00000038024	Dennd4c	J	0.433553	0.679917	0.565585	-0.325837	-0.163437	0.157016	-1.10429	-0.242508
ENSMUSG00000030494	Rhpn2	J	0.373703	0.59082	0.819766	-0.297505	0.0543882	-0.127688	-0.948717	-0.464768
ENSMUSG00000058230	Arhgap35	J	0.236721	0.423454	0.752866	-0.471807	0.0661857	0.323527	-1.08069	-0.250252
ENSMUSG00000029381	Shroom3	J	0.13188	0.462276	0.965695	-0.0955053	-0.170028	0.172867	-0.860349	-0.606836
ENSMUSG00000039485	Tspyl4	J	0.35033	0.220312	0.636291	-0.132077	0.131021	0.191921	-1.29059	-0.107202
ENSMUSG00000068747	Sort1	J	0.18208	0.410591	0.760815	-0.190724	0.175731	0.193582	-1.07804	-0.454031
ENSMUSG00000022865	Cxadr	J	0.409619	0.62578	0.514509	-0.162371	-0.0631653	0.063496	-1.15164	-0.236223
ENSMUSG00000039202	Abhd2	J	0.189465	0.313563	0.495406	-0.284869	0.375643	0.46379	-1.07228	-0.480715
ENSMUSG00000024899	Papss2	J	0.0181014	0.390807	0.831752	-0.130018	0.302165	-0.132342	-1.08315	-0.197317
2010300C02RIK	NA	J	0.497076	0.765693	0.427913	-0.0823872	-0.642106	0.2159	-0.617352	-0.564737
ENSMUSG00000028222	Calb1	J	-0.0465762	0.577623	0.537545	0.0157577	0.086302	0.408473	-1.00832	-0.5708
ENSMUSG00000022421	Nptxr	J	0.453058	0.533151	0.683657	-0.497899	-0.210869	0.204	-0.870065	-0.295034
ENSMUSG00000020182	Ddc	J	0.34251	0.533841	0.554197	-0.0617568	0.185497	0.0739649	-0.979568	-0.648685
ENSMUSG00000044667	Plppr4	J	0.593466	0.477541	0.829626	-0.172263	-0.431606	-0.204784	-0.592215	-0.499764
ENSMUSG00000021803	Cdhr1	J	0.262211	0.453569	0.628499	-0.0817885	0.0915333	0.213954	-1.06192	-0.50606
ENSMUSG00000028749	Pla2g2f	J	0.500431	0.314263	0.688876	-0.165192	-0.0155954	0.210277	-0.709064	-0.823996
ENSMUSG00000024127	Prepl	J	0.354819	0.404038	0.395854	2.04e-05	0.183041	0.232296	-1.15513	-0.414935
ENSMUSG00000028082	Sh3d19	J	0.228473	0.376956	0.772772	-0.154896	0.00261754	0.25109	-0.917118	-0.559896
ENSMUSG00000058153	Sez6l	J	0.0703072	0.644058	0.48473	0.116251	-0.0675809	0.135346	-1.12027	-0.262838
ENSMUSG00000025871	4833439L19Rik	J	0.58379	0.637524	0.307493	-0.688266	-0.290442	0.339207	-0.671157	-0.218148
ENSMUSG00000044252	Osbpl1a	J	0.364481	0.435931	0.83113	-0.681786	-0.0242658	0.0937624	-0.559099	-0.460154
ENSMUSG00000039601	Rcan2	J	0.365124	0.431974	0.853269	-0.436501	-0.227564	0.156446	-0.700552	-0.442196
ENSMUSG00000028488	Sh3gl2	J	0.328807	0.361928	0.827615	-0.21729	-0.0712334	0.149283	-0.848863	-0.530246
ERO1LB	NA	J	0.290755	0.17257	0.426822	-0.619414	0.447339	0.48192	-0.886854	-0.313138
ENSMUSG00000071719	Tmem28	J	0.113361	0.464509	0.60251	-0.122833	0.0681422	0.373619	-0.994011	-0.505297
ENSMUSG00000078566	Bnip3	J	0.466739	0.565063	0.530805	-0.172532	-0.132733	0.0680395	-1.00974	-0.315647
ENSMUSG00000048826	Dact2	J	0.608185	0.395336	0.635249	-0.628635	-0.474915	0.213251	-0.564708	-0.183763
ENSMUSG00000042523	Dnal1	J	0.590654	0.606278	0.367584	-0.0358186	-0.2069	-0.176549	-0.996624	-0.148625
ENSMUSG00000106847	Peg13	J	0.0123494	0.570886	0.254734	-0.312723	0.241342	0.389407	-1.10419	-0.0518034
ENSMUSG00000034111	Tmed8	J	0.0805849	0.34572	0.619591	-0.0763498	0.135868	0.25127	-1.12669	-0.229994
ENSMUSG00000030259	Rassf8	J	0.215539	0.500674	0.833689	-0.377371	-0.0188298	-0.0433338	-0.837818	-0.272549
ENSMUSG00000037747	Phyhipl	J	0.25895	0.347131	0.539735	-0.12679	0.0735608	0.288597	-1.11255	-0.268631
ENSMUSG00000026617	Bpnt1	J	0.407251	0.411589	0.557788	-0.234392	-0.0184693	0.0888584	-1.07888	-0.133747
ENSMUSG00000068154	Insm1	J	0.371748	-0.0589691	0.885695	-0.00301171	0.0787825	-0.0198386	-0.892991	-0.361415
ENSMUSG00000031367	Ap1s2	J	0.203791	0.427424	0.457657	-0.0974895	0.140448	-0.0445099	-1.17626	0.0889413
ENSMUSG00000053870	Fpgt	J	0.197204	0.453258	0.513169	-0.297706	0.218123	0.070104	-1.09324	-0.060916
ENSMUSG00000022265	Ank	J	0.12615	0.457357	0.449401	-0.0493232	0.114472	0.343356	-1.04778	-0.393633
ENSMUSG00000032356	Rasgrf1	J	0.325966	0.370013	0.42613	-0.232307	0.540774	0.0115261	-0.70615	-0.735952
ENSMUSG00000000276	Dgke	J	0.466047	0.678689	0.58325	-0.216051	-0.286096	-0.132577	-0.693102	-0.400161
ENSMUSG00000036395	Glb1l2	J	0.178865	0.522915	0.484838	0.369839	-0.0607306	-0.122687	-0.965586	-0.407453
ENSMUSG00000041444	Arhgap32	J	0.104319	0.22906	0.487418	-0.204498	0.141327	0.434451	-1.09357	-0.0985083
ENSMUSG00000048186	Bend7	J	0.356298	0.639803	0.274011	0.0647337	-0.0981364	0.196708	-0.890905	-0.542511
ENSMUSG00000040836	Gpr161	J	0.372387	0.352431	0.838155	-0.0973618	-0.156498	-0.171083	-0.750301	-0.38773
ENSMUSG00000050556	Kcnb1	J	0.345046	0.331589	0.586706	-0.186229	-0.0650199	0.346112	-0.881646	-0.476558
ENSMUSG00000025656	Arhgef9	J	0.261071	0.663425	0.44896	-0.199034	-0.189309	0.113995	-0.955593	-0.143516
ENSMUSG00000022995	Enah	J	0.436297	0.46956	0.765319	-0.379394	-0.298339	0.001368	-0.540939	-0.45387
ENSMUSG00000021589	Rhobtb3	J	0.377192	0.140304	0.451001	0.084369	4.57e-06	0.259246	-1.1039	-0.20822
ENSMUSG00000028698	Pik3r3	J	0.619837	-0.19643	0.596591	-0.0462913	-0.0274906	0.251309	-0.846666	-0.350859
ENSMUSG00000050965	Prkca	J	0.176443	0.442157	0.786379	-0.449458	-0.114394	-0.0519825	-0.782211	-0.00693464
ENSMUSG00000031983	2310022B05Rik	J	0.224873	0.618283	0.534155	-0.613339	-0.175182	0.266209	-0.63468	-0.220319
ENSMUSG00000005268	Prlr	J	0.450778	-0.249211	0.397804	-0.489515	0.550152	0.320095	-0.269024	-0.711079
ENSMUSG00000055485	Soga1	J	0.181508	0.434711	0.361537	-0.156644	0.184923	0.243173	-1.06668	-0.182526
ENSMUSG00000047205	Dusp18	J	0.494197	0.418567	0.590098	-0.437468	-0.167993	0.199218	-0.490639	-0.605979
ENSMUSG00000042428	Mgat3	J	0.272231	0.263493	0.402282	0.041727	0.00778266	0.339168	-1.06997	-0.25671
MARH4	NA	J	0.424516	0.258121	0.775204	-0.343244	-0.256975	0.0964244	-0.735057	-0.218989
ENSMUSG00000021670	Hmgcr	J	0.491676	0.709225	0.226665	-0.371561	-0.250363	0.206241	-0.686658	-0.325226
ENSMUSG00000022656	Nectin3	J	0.0364082	0.229346	0.777964	-0.112077	0.169707	0.0421961	-0.932003	-0.211541
ENSMUSG00000035735	Dagla	J	0.642698	0.107166	0.357052	0.204311	0.0600931	0.0485486	-0.765859	-0.654009
ENSMUSG00000024187	Fam234a	J	0.430432	0.52115	0.493832	-0.503218	-0.315819	0.318809	-0.467948	-0.477238
ENSMUSG00000041658	Rragb	J	0.359956	0.393807	0.460131	0.0449635	-0.0502297	-0.0716922	-1.04108	-0.0958583
ENSMUSG00000048264	Dip2c	J	0.125593	0.306046	0.658109	-0.118366	-0.0985125	0.307525	-0.935161	-0.245234
ENSMUSG00000026739	Bmi1	J	0.0225148	0.136043	0.688252	0.00518481	-0.0254888	-0.297834	-0.920102	0.39143
ENSMUSG00000059713	Rcan3	J	0.201844	0.413655	0.674683	-0.399066	0.0135293	0.0745994	-0.85687	-0.122375
ENSMUSG00000029469	Ift81	J	0.295682	0.608678	0.695389	-0.434865	-0.319766	-0.0225462	-0.432574	-0.389997
ENSMUSG00000061947	Serpina10	J	0.100633	0.358225	0.443767	-0.0990413	0.0767634	0.410413	-0.97519	-0.31557
ENSMUSG00000070802	Pnmal2	J	0.292423	0.313612	0.47047	-0.231972	0.130068	0.269195	-0.966763	-0.277033
ENSMUSG00000061130	Ppm1b	J	0.230143	0.430242	0.868536	-0.477744	-0.193772	-0.143235	-0.439996	-0.274174
ENSMUSG00000029998	Pcyox1	J	0.171847	0.411561	0.698186	-0.329887	-0.119332	0.270799	-0.719207	-0.383967
ENSMUSG00000025920	Stau2	J	0.0409373	0.226599	0.615147	-0.124894	0.221818	0.264592	-0.943835	-0.300365
ENSMUSG00000021211	Akr1c12	J	0.658771	0.476279	0.429625	-0.38932	-0.241152	0.052276	-0.527994	-0.458485
ENSMUSG00000022883	Robo1	J	0.151269	0.204282	0.791469	-0.25465	0.153974	0.161613	-0.631725	-0.576233
ENSMUSG00000035517	Tdrd7	J	-0.0145731	0.555931	0.497417	-0.147344	-0.268108	0.166786	-0.91443	0.124322
ENSMUSG00000045294	Insig1	J	0.687184	0.102237	0.282284	-0.176406	-0.19414	0.403235	-0.801422	-0.302972
ENSMUSG00000059495	Arhgef12	J	0.155045	0.335814	0.713327	-0.271905	0.00584808	0.132119	-0.865314	-0.204934
ENSMUSG00000035498	Cdcp1	J	0.299984	0.366563	0.640668	-0.151176	-0.104837	0.172034	-0.807627	-0.415609
ENSMUSG00000025240	Sacm1l	J	0.0167735	0.318048	0.632625	-0.0580531	0.142582	0.006573	-0.988789	-0.0697596
ENSMUSG00000090035	Galnt4	J	-0.00924271	0.396551	0.710888	-0.12657	-0.178155	0.22349	-0.845697	-0.171264
ENSMUSG00000038530	Rgs4	J	0.372012	-0.306858	0.786801	0.31336	0.0691524	-0.364021	-0.52511	-0.345338
ENSMUSG00000069769	Msi2	J	0.23891	0.643053	0.640987	-0.206878	-0.341353	-0.130544	-0.605158	-0.239016
ENSMUSG00000027536	Chmp4c	J	0.395583	0.457095	0.594908	-0.3811	-0.475035	0.219338	-0.375576	-0.435213
ENSMUSG00000005514	Por	J	0.134649	0.775668	0.20619	-0.194718	-0.073689	0.23456	-0.785089	-0.297571
ENSMUSG00000018999	Slc35b4	J	0.281907	0.833723	0.159732	-0.34503	-0.096661	0.0935481	-0.680542	-0.246677
ENSMUSG00000035620	Ric8b	J	0.0260512	0.43431	0.477163	0.0245388	0.00884735	0.366398	-0.737974	-0.599335
ENSMUSG00000024044	Epb41l3	J	0.121354	0.373072	0.617897	-0.0634897	0.18856	0.0387008	-0.811816	-0.464278
ENSMUSG00000040010	Slc7a5	J	-0.0660927	-0.0576779	0.732778	-0.376993	-0.130297	0.537479	-0.672102	0.0329044
ENSMUSG00000039953	Clstn1	J	0.27581	0.436796	0.622547	-0.282994	-0.137177	0.139979	-0.750884	-0.304077
ENSMUSG00000039126	Prune2	J	0.338933	0.335185	0.618286	-0.229305	-0.0036729	0.0769446	-0.806211	-0.33016
ENSMUSG00000030302	Atp2b2	J	0.317263	0.470689	0.575627	0.034113	-0.177975	-0.0305017	-0.716575	-0.472641
ENSMUSG00000022619	Mapk8ip2	J	0.0870817	0.395673	0.433393	-0.060381	0.201914	0.243565	-0.891428	-0.409817
ENSMUSG00000025584	Pde8a	J	0.353706	0.300312	0.493086	-0.173685	-0.176145	0.212071	-0.917321	-0.0920245
ENSMUSG00000020629	Adi1	J	0.149719	0.239641	0.875796	-0.510867	-0.125655	0.0557102	-0.494895	-0.18945
ENSMUSG00000079037	Prnp	J	0.114837	0.175945	0.550698	-0.0797712	0.261578	0.248986	-0.873033	-0.39924
ENSMUSG00000003534	Ddr1	J	0.194435	0.315077	0.516303	-0.0363362	0.0892591	0.196594	-0.901896	-0.373436
ENSMUSG00000019124	Scrn1	J	0.206365	0.309981	0.679438	-0.236274	0.0628332	0.114789	-0.773743	-0.363388
ENSMUSG00000039578	Ccser1	J	0.655044	0.321726	0.262119	-0.387223	-0.132653	-0.0166629	-0.791188	0.0888391
ENSMUSG00000052609	Plekhg3	J	0.391292	0.837738	0.0198787	-0.0248722	-0.237827	-0.0145691	-0.534171	-0.437469
ENSMUSG00000021913	Ogdhl	J	0.438525	0.510406	0.376082	-0.288558	-0.206791	0.0509369	-0.809537	-0.071065
ENSMUSG00000026797	Stxbp1	J	0.160656	0.352548	0.664103	-0.0256141	0.00697168	0.0546799	-0.767692	-0.445652
ENSMUSG00000027805	Pfn2	J	0.185146	0.246859	0.458683	0.147109	-0.0434302	0.262136	-0.934944	-0.321558
ENSMUSG00000041329	Atp1b2	J	0.0990274	0.444669	0.619529	-0.497168	-0.00949162	0.196022	-0.647235	-0.205354
ENSMUSG00000044156	Hepacam2	J	0.484103	0.272444	0.275682	-0.267773	0.0435505	0.369417	-0.743817	-0.433606
ENSMUSG00000036825	Ssx2ip	J	0.267887	0.144199	0.540263	-0.253882	-0.0188721	0.417623	-0.775063	-0.322154
ENSMUSG00000033557	Fam20b	J	0.0299548	0.233366	0.614519	-0.208409	0.173702	0.192849	-0.863343	-0.172638
ENSMUSG00000027950	Chrnb2	J	0.214561	0.147823	0.45599	-0.0616766	0.190396	0.279783	-0.901127	-0.32575
ENSMUSG00000024098	Twsg1	J	0.0981234	0.230453	0.521111	0.0611894	0.0926919	0.257517	-0.854847	-0.406238
ENSMUSG00000054893	Zfp667	J	0.41577	0.336254	0.44136	-0.169812	-0.0948144	-0.00766656	-0.880809	-0.040282
ENSMUSG00000029330	Cds1	J	0.504418	0.0815106	0.413989	-0.281454	-0.478933	0.463748	-0.565198	-0.138081
ENSMUSG00000027011	Ube2e3	J	0.197177	0.390056	0.564698	-0.245689	-0.154657	0.0109748	-0.832404	0.0698447
ENSMUSG00000060512	0610040J01Rik	J	0.414794	0.163933	0.681957	-0.319894	-0.118092	0.159693	-0.523261	-0.45913
ENSMUSG00000075592	Nynrin	J	-0.128338	0.645747	0.171084	-0.146454	0.38196	0.189183	-0.605074	-0.508108
ENSMUSG00000032244	Fem1b	J	0.138665	0.040756	0.690444	-0.1349	0.121858	0.136649	-0.846811	-0.146662
ENSMUSG00000021303	Gng4	J	0.161889	0.389765	0.5874	-0.33828	-0.0898343	0.299343	-0.650012	-0.36027
ENSMUSG00000066357	Wdr6	J	0.37122	0.460899	0.299651	-0.232463	0.0296637	0.260537	-0.666527	-0.522981
ENSMUSG00000033295	Ptprf	J	0.304286	0.451657	0.617387	-0.270361	-0.0423097	-0.105552	-0.63934	-0.315767
ENSMUSG00000054863	Tafa5	J	0.494672	0.382791	0.260647	-0.612205	0.0549657	0.265874	-0.418854	-0.42789
ENSMUSG00000032252	Glce	J	0.448387	-0.0322203	0.736624	-0.405854	-0.311433	0.0559335	-0.50379	0.0123518
ENSMUSG00000038028	Tigar	J	0.522459	0.0869984	0.652256	-0.374166	-0.10746	0.100445	-0.379474	-0.501059
ENSMUSG00000032086	Bace1	J	0.173548	0.327469	0.517419	-0.013336	0.0190459	0.204918	-0.779686	-0.449379
ENSMUSG00000063317	Usp31	J	0.234433	0.374654	0.496424	0.0398642	-0.0692745	-0.169537	-0.882187	-0.0243767
ENSMUSG00000024533	Spire1	J	0.0860122	0.336088	0.596808	-0.175772	-0.179005	0.307165	-0.755128	-0.216168
ENSMUSG00000040713	Creg1	J	0.219837	0.201947	0.746876	-0.233854	0.0672496	0.0107466	-0.624758	-0.388045
ENSMUSG00000029635	Cdk8	J	0.36537	0.709638	-0.141433	0.317893	-0.159774	-0.520423	-0.39086	-0.180411
ENSMUSG00000027230	Creb3l1	J	-0.108673	0.225834	0.76617	-0.220582	-0.0482842	0.291962	-0.595601	-0.310826
ENSMUSG00000009681	Bcr	J	0.260154	0.340567	0.646661	-0.409838	-0.106902	0.156245	-0.562893	-0.323994
ENSMUSG00000069227	Gprin1	J	0.203891	0.169761	0.548564	-0.180423	-0.0142586	0.378051	-0.738717	-0.366868
ENSMUSG00000025854	Fam20c	J	0.152193	0.151942	0.364505	-0.279884	0.0503192	0.564175	-0.771145	-0.232104
ENSMUSG00000020638	Cmpk2	J	0.188155	0.400723	0.434995	-0.0442024	0.1764	-0.0743239	-0.870135	-0.211612
ENSMUSG00000025738	Fbxl16	J	0.416645	0.55636	0.470974	-0.167786	-0.38975	-0.0710381	-0.4346	-0.380805
ENSMUSG00000054027	Nt5dc3	J	0.117946	0.358582	0.314164	-0.09105	-0.00913988	0.421917	-0.853461	-0.258958
ENSMUSG00000035133	Arhgap5	J	-0.0521408	0.507426	0.593736	-0.34502	0.226943	-0.0473941	-0.290126	-0.593424
[truncated: 2 more rows]
