# Supplementary material for: Noncanonical CDK4 signaling rescues diabetes in a mouse model by promoting β cell differentiation
Source: J Clin Invest. 2023 Sep 15;133(18):e166490. doi: 10.1172/JCI166490 (PMC10503800; doi:10.1172/JCI166490)
Supplement: Supplemental table 2 [file jci-133-166490-s011.xlsx]

## Sheet: Kmeans Enrichment
Supplementary Table 2. Kmeans GO term enrichment, associated with Figure 3D
Cluster	adj.Pval	nGenes	Pathways	Genes
A	2.03e-12	63	RNA processing	Trmt1 Akap8l Dus3l Hnrnph1 Sugp1 Prpf3 Srsf1 Dalrd3 Ddx39b Hnrnph3 Clk4 Ddx5 Luc7l3 Pnn Srsf5 Prpf4b Acin1 Srsf7 Luc7l Thoc1 Sirt7 Dus1l Exosc7 Sf3b1 Clk1 Rbm39 Ccnl1 Prpf38b Khdc4 Celf3 Srsf10 Ago3 Fastk Sfswap Pan3 Tra2a Luc7l2 Ercc2 Fus Rbmx Clk3 Rbm5 Srek1 Srsf2 Zfc3h1 Cpsf7 Helq Ints6l Srrt Ints7 Zc3h7a Srrm2 Tardbp Tent2 Safb2 Cirbp Ddx17 Srsf11 Mdn1 Snrnp70 Dazap1 Safb Alkbh1
A	6.14e-12	40	RNA splicing	Hnrnph1 Sugp1 Prpf3 Srsf1 Ddx39b Hnrnph3 Clk4 Ddx5 Luc7l3 Pnn Srsf5 Prpf4b Acin1 Srsf7 Luc7l Thoc1 Sf3b1 Clk1 Rbm39 Prpf38b Khdc4 Celf3 Srsf10 Fastk Sfswap Tra2a Luc7l2 Fus Rbmx Clk3 Rbm5 Srek1 Srsf2 Srrm2 Tardbp Cirbp Ddx17 Srsf11 Snrnp70 Dazap1
A	1.59e-10	23	Regulation of RNA splicing	Hnrnph1 Srsf1 Hnrnph3 Clk4 Ddx5 Srsf5 Acin1 Srsf7 Clk1 Rbm39 Celf3 Srsf10 Fastk Sfswap Fus Rbmx Clk3 Rbm5 Srsf2 Cirbp Ddx17 Snrnp70 Dazap1
A	6.62e-10	40	MRNA processing	Akap8l Hnrnph1 Sugp1 Prpf3 Srsf1 Ddx39b Ddx5 Luc7l3 Pnn Srsf5 Prpf4b Acin1 Srsf7 Luc7l Thoc1 Sf3b1 Rbm39 Prpf38b Khdc4 Celf3 Srsf10 Sfswap Pan3 Tra2a Luc7l2 Rbmx Rbm5 Srek1 Srsf2 Cpsf7 Srrt Srrm2 Tardbp Tent2 Safb2 Cirbp Ddx17 Snrnp70 Dazap1 Safb
A	2.21e-09	47	MRNA metabolic process	Akap8l Hnrnph1 Sugp1 Prpf3 Srsf1 Ddx39b Ddx5 Luc7l3 Pnn Srsf5 Prpf4b Acin1 Gtpbp2 Srsf7 Luc7l Thoc1 Exosc7 Sf3b1 Rbm39 Prpf38b Khdc4 Celf3 Srsf10 Ago3 Fastk Sfswap Pan3 Tra2a Luc7l2 Smg1 Fus Rbmx Rbm5 Srek1 Srsf2 Cpsf7 Srrt Srrm2 Tardbp Tent2 Safb2 Cirbp Tnrc6a Ddx17 Snrnp70 Dazap1 Safb
A	7.89e-08	27	RNA splicing, via transesterification reactions	Prpf3 Srsf1 Ddx39b Ddx5 Luc7l3 Srsf5 Prpf4b Acin1 Srsf7 Luc7l Sf3b1 Rbm39 Prpf38b Khdc4 Celf3 Srsf10 Sfswap Tra2a Luc7l2 Rbmx Rbm5 Srsf2 Srrm2 Cirbp Ddx17 Snrnp70 Dazap1
A	7.89e-08	27	RNA splicing, via transesterification reactions with bulged adenosine as nucleophile	Prpf3 Srsf1 Ddx39b Ddx5 Luc7l3 Srsf5 Prpf4b Acin1 Srsf7 Luc7l Sf3b1 Rbm39 Prpf38b Khdc4 Celf3 Srsf10 Sfswap Tra2a Luc7l2 Rbmx Rbm5 Srsf2 Srrm2 Cirbp Ddx17 Snrnp70 Dazap1
A	7.89e-08	27	MRNA splicing, via spliceosome	Prpf3 Srsf1 Ddx39b Ddx5 Luc7l3 Srsf5 Prpf4b Acin1 Srsf7 Luc7l Sf3b1 Rbm39 Prpf38b Khdc4 Celf3 Srsf10 Sfswap Tra2a Luc7l2 Rbmx Rbm5 Srsf2 Srrm2 Cirbp Ddx17 Snrnp70 Dazap1
A	1.31e-07	12	Spliceosomal complex assembly	Srsf1 Ddx39b Luc7l3 Luc7l Sf3b1 Khdc4 Celf3 Srsf10 Sfswap Luc7l2 Rbmx Rbm5
A	2.89e-07	140	Nucleic acid metabolic process	Raf1 Trmt1 Kmt2a Rec8 Akap8l Hdgfl2 Irf3 Brd8 Farsa Mlxipl Ttc5 Dus3l Hnrnph1 Ewsr1 Pou6f1 Ubp1 Brf1 Sugp1 Zfp715 Ube2i Prpf3 Srsf1 Dalrd3 Hars2 Ddx39b Hnrnph3 Pwwp3a Hmg20b Clk4 Ddx5 Luc7l3 Pnn Srsf5 Zkscan3 Prpf4b Mterf3 Atxn7 Acin1 Zscan26 Gtpbp2 Srsf7 Luc7l Phf1 Thoc1 Ring1 Smc5 Sirt7 Dus1l Ldb1 Exosc7 Uimc1 Sf3b1 Clk1 Nabp1 Ccnt2 Rbm39 Supt20 Ccnl1 Prpf38b Khdc4 Polr3gl Tars2 Celf3 Cc2d1b Lr…
A	4.83e-07	128	RNA metabolic process	Raf1 Trmt1 Kmt2a Akap8l Hdgfl2 Irf3 Brd8 Farsa Mlxipl Ttc5 Dus3l Hnrnph1 Ewsr1 Pou6f1 Ubp1 Brf1 Sugp1 Zfp715 Ube2i Prpf3 Srsf1 Dalrd3 Hars2 Ddx39b Hnrnph3 Hmg20b Clk4 Ddx5 Luc7l3 Pnn Srsf5 Zkscan3 Prpf4b Mterf3 Atxn7 Acin1 Zscan26 Gtpbp2 Srsf7 Luc7l Phf1 Thoc1 Ring1 Sirt7 Dus1l Ldb1 Exosc7 Uimc1 Sf3b1 Clk1 Ccnt2 Rbm39 Supt20 Ccnl1 Prpf38b Khdc4 Polr3gl Tars2 Celf3 Cc2d1b Lrp8 Srsf10 Ago3 Fastk Cc…
A	1.69e-06	9	MRNA splice site selection	Srsf1 Luc7l3 Luc7l Khdc4 Celf3 Srsf10 Sfswap Luc7l2 Rbmx
A	3.09e-06	24	Regulation of mRNA metabolic process	Srsf1 Ddx5 Acin1 Srsf7 Exosc7 Rbm39 Celf3 Srsf10 Fastk Sfswap Pan3 Fus Rbmx Rbm5 Srsf2 Cpsf7 Tardbp Safb2 Cirbp Tnrc6a Ddx17 Snrnp70 Dazap1 Safb
A	3.09e-06	17	Regulation of mRNA processing	Ddx5 Acin1 Srsf7 Rbm39 Celf3 Srsf10 Sfswap Rbmx Rbm5 Srsf2 Cpsf7 Safb2 Cirbp Ddx17 Snrnp70 Dazap1 Safb
A	4.36e-06	14	Regulation of mRNA splicing, via spliceosome	Ddx5 Acin1 Srsf7 Rbm39 Celf3 Srsf10 Sfswap Rbmx Rbm5 Srsf2 Cirbp Ddx17 Snrnp70 Dazap1
B	2.35e-31	68	Translation	Rpl13 Rps11 Rps9 Vars Rplp1 Rps18 Rps15a Rps5 Rpl19 Rack1 Rps27a Rps14 Rps24 Rps26 Rplp2 Rpl14 Eef1b2 Rps20 Rps6 Rpl22 Rpl6 Rpl28 Rps3 Rps4x Rpl4 Rpsa Rps29 Rps16 Rpl12 Rps21 Thbs1 Ppp1r15a Rpl21 Rpl37 Rpl7 Rpl18a Rpl37a Rpl27a Rpl9 Rps8 Rpl29 Rps23 Npm1 Rpl38 Rpl32 Rpl23a Rpl5 Rpl18 Rpl11 Ptk2b Rpl3 Rpl35a Rpl26 Rps7 Rps12 Rpl34 Rpl17 Rpl35 Rpl27 Rps15 Rplp0 Rps28 Rpl23 Rpl31 Rpl36a Rpl39 Rps13 …
B	3.03e-31	68	Peptide biosynthetic process	Rpl13 Rps11 Rps9 Vars Rplp1 Rps18 Rps15a Rps5 Rpl19 Rack1 Rps27a Rps14 Rps24 Rps26 Rplp2 Rpl14 Eef1b2 Rps20 Rps6 Rpl22 Rpl6 Rpl28 Rps3 Rps4x Rpl4 Rpsa Rps29 Rps16 Rpl12 Rps21 Thbs1 Ppp1r15a Rpl21 Rpl37 Rpl7 Rpl18a Rpl37a Rpl27a Rpl9 Rps8 Rpl29 Rps23 Npm1 Rpl38 Rpl32 Rpl23a Rpl5 Rpl18 Rpl11 Ptk2b Rpl3 Rpl35a Rpl26 Rps7 Rps12 Rpl34 Rpl17 Rpl35 Rpl27 Rps15 Rplp0 Rps28 Rpl23 Rpl31 Rpl36a Rpl39 Rps13 …
B	1.48e-30	73	Peptide metabolic process	Rpl13 Rps11 Rps9 Vars Rplp1 Rps18 Rps15a Rps5 Rpl19 Rack1 Rps27a Ace Clu Lnpep Rps14 Rps24 Rps26 Rplp2 Rpl14 Eef1b2 Rps20 Rps6 Rpl22 Rpl6 Rpl28 Rps3 Rps4x Rpl4 Rpsa Rps29 Rps16 Rpl12 Rps21 Thbs1 Ppp1r15a Rpl21 Rpl37 Rpl7 Rpl18a Rpl37a Rpl27a Rpl9 Rps8 Rpl29 Rps23 Npm1 Rpl38 Rpl32 Rpl23a Rpl5 Rpl18 Rpl11 Ptk2b Rpl3 Rpl35a Gstp1 Rpl26 Rps7 Rps12 Rpl34 Rpl17 Rpl35 Rpl27 Rps15 Gpx1 Rplp0 Rps28 Rpl23 …
B	1.15e-28	69	Amide biosynthetic process	Rpl13 Rps11 Rps9 Vars Rplp1 Rps18 Rps15a Rps5 Rpl19 Rack1 Rps27a Rps14 Rps24 Rps26 Rplp2 Rpl14 Eef1b2 Rps20 Ugcg Rps6 Rpl22 Rpl6 Rpl28 Rps3 Rps4x Rpl4 Rpsa Rps29 Rps16 Rpl12 Rps21 Thbs1 Ppp1r15a Rpl21 Rpl37 Rpl7 Rpl18a Rpl37a Rpl27a Rpl9 Rps8 Rpl29 Rps23 Npm1 Rpl38 Rpl32 Rpl23a Rpl5 Rpl18 Rpl11 Ptk2b Rpl3 Rpl35a Rpl26 Rps7 Rps12 Rpl34 Rpl17 Rpl35 Rpl27 Rps15 Rplp0 Rps28 Rpl23 Rpl31 Rpl36a Rpl39 R…
B	2.69e-26	75	Cellular amide metabolic process	Gm2a Rpl13 Rps11 Rps9 Vars Rplp1 Rps18 Rps15a Rps5 Rpl19 Rack1 Rps27a Ace Clu Lnpep Rps14 Rps24 Rps26 Rplp2 Rpl14 Eef1b2 Rps20 Ugcg Rps6 Rpl22 Rpl6 Rpl28 Rps3 Rps4x Rpl4 Rpsa Rps29 Rps16 Rpl12 Rps21 Thbs1 Ppp1r15a Rpl21 Rpl37 Rpl7 Rpl18a Rpl37a Rpl27a Rpl9 Rps8 Rpl29 Rps23 Npm1 Rpl38 Rpl32 Rpl23a Rpl5 Rpl18 Rpl11 Ptk2b Rpl3 Rpl35a Gstp1 Rpl26 Rps7 Rps12 Rpl34 Rpl17 Rpl35 Rpl27 Rps15 Gpx1 Rplp0 Rp…
B	4.29e-20	80	Organonitrogen compound biosynthetic process	Rpl13 Rps11 Atp5g1 Rps9 Vars Rplp1 Rps18 Rps15a Odc1 Rps5 Rpl19 Rack1 Rps27a Man2a1 Epas1 Rps14 Pdgfrb Psat1 Rps24 Rps26 Rplp2 Rpl14 Eef1b2 Rps20 Ugcg B4galt1 Rps6 Rpl22 Rpl6 Rpl28 Rps3 Rps4x Rpl4 Rpsa Rps29 Rps16 Nme1 Rpl12 Rps21 Thbs1 Ppp1r15a Rpl21 Rpl37 Dpm3 Rpl7 Rpl18a Rpl37a Rpl27a Rpl9 Rps8 Entpd1 Rpl29 Rps23 Npm1 Rpl38 Rpl32 Rpl23a Rpl5 Rpl18 Rpl11 Ptk2b Rpl3 Rpl35a Gstp1 Rpl26 Rps7 Rps12…
B	1.45e-16	23	Cytoplasmic translation	Rplp1 Rpl19 Rps26 Rplp2 Rpl22 Rpl6 Rpsa Rps29 Rps21 Rpl18a Rpl9 Rpl29 Rps23 Rpl38 Rpl32 Rpl18 Rpl11 Rpl35a Rpl26 Rplp0 Rps28 Rpl31 Rpl39
B	3.29e-10	28	Ribosome biogenesis	Rps25 Riok1 Rps14 Rps24 Rpl14 Rps6 Rpl6 Rpsa Rps16 Rps21 Rpl7 Rps8 Rps10 Npm1 Rpl38 Rpl23a Rpl5 Rpl11 Rpl3 Rpl35a Nsa2 Rpl26 Rps7 Rpl35 Rpl27 Rps15 Rplp0 Rps28
B	1.39e-09	15	Ribosomal small subunit biogenesis	Rps25 Riok1 Rps14 Rps24 Rps6 Rpsa Rps16 Rps21 Rps8 Rps10 Npm1 Rpl38 Rps7 Rps15 Rps28
B	5.57e-09	14	Ribosomal large subunit biogenesis	Rpl14 Rpl6 Rpl7 Npm1 Rpl38 Rpl23a Rpl5 Rpl11 Rpl3 Rpl35a Nsa2 Rpl26 Rpl35 Rplp0
B	1.21e-08	30	Angiogenesis	Acvrl1 Efnb2 Tek Cav1 Notch4 Cd34 Sparc Ptprb Ace Pecam1 Myh9 Epas1 Pdgfrb Eng Spred1 Adam15 Col15a1 B4galt1 Col4a1 Col4a2 Cdh5 Jcad Btg1 Notch3 Thbs1 Mmrn2 Clec14a Sox18 Ptk2b Gpx1
B	2.62e-08	13	Ribosome assembly	Rps25 Rps14 Rpl6 Rpsa Rps10 Rpl38 Rpl23a Rpl5 Rpl11 Rpl3 Rps15 Rplp0 Rps28
B	7.98e-08	21	RRNA processing	Rps25 Riok1 Rps14 Rps24 Rpl14 Rps6 Rps16 Rps21 Rpl7 Rps8 Npm1 Rpl5 Rpl11 Rpl35a Nsa2 Rpl26 Rps7 Rpl35 Rpl27 Rps15 Rps28
B	1.33e-07	21	RRNA metabolic process	Rps25 Riok1 Rps14 Rps24 Rpl14 Rps6 Rps16 Rps21 Rpl7 Rps8 Npm1 Rpl5 Rpl11 Rpl35a Nsa2 Rpl26 Rps7 Rpl35 Rpl27 Rps15 Rps28
B	1.64e-07	117	Cellular protein metabolic process	Acvrl1 Rpl13 Axl Rps11 Cd44 Rps9 Tek Vars Cav1 Rplp1 Rps18 Rps15a Rps5 Ctsz Rpl19 Timp2 Sgk1 Ptprb Rack1 Igfbp3 Rps27a Ace Pecam1 Lgmn Riok1 Cast Clu Myh9 Usp25 Dip2b Serping1 Crim1 Man2a1 Epas1 Rps14 Pdgfrb Syvn1 Prdx4 Rps24 Rps26 Rplp2 Rpl14 Pdia4 Eef1b2 Eng Spred1 Tbl1xr1 Rps20 Txn1 Ugcg B4galt1 Rps6 Rpl22 Rpl6 Rpl28 Rps3 Rps4x Cdh5 Ppib Rpl4 Rpsa Uba5 Rps29 Btg1 Rps16 Rpl12 Rps21 Tnfsf10 Dusp…
C	1.1e-11	170	Nucleic acid metabolic process	Pdgfb Snrnp27 Stat6 Smg9 Snrpd1 Hmgn2 Etv3 Ruvbl2 Dnmt1 Emg1 Slbp Hnrnpa2b1 Osgep Mettl1 Cdk9 Rbm25 Tsr3 Ddx27 C1qbp Cbx1 Irf1 Arid3a Ppp1r12a Cdk17 Snrpf Ddx21 Peli1 Tcf3 Rad50 Tnip1 Btg2 Trib2 Taf15 Nup85 Tshz3 Fcf1 Dek Srek1ip1 Atad2 Hdac7 Crebbp Zbtb20 Tra2b Parp9 Rfc2 Gps2 Nfya Dhx16 Tcerg1 Tcof1 Banf1 Pold4 Alyref Phf6 Taf3 Cwf19l2 Klf7 Lrrfip1 Actr3 Elk4 Mllt10 Traf2 Rtf1 Pcna Xrn2 Rbck1 R…
C	2.29e-10	153	RNA metabolic process	Pdgfb Snrnp27 Stat6 Smg9 Snrpd1 Hmgn2 Etv3 Ruvbl2 Dnmt1 Emg1 Slbp Hnrnpa2b1 Osgep Mettl1 Cdk9 Rbm25 Tsr3 Ddx27 C1qbp Cbx1 Irf1 Arid3a Ppp1r12a Cdk17 Snrpf Ddx21 Peli1 Tcf3 Tnip1 Btg2 Trib2 Taf15 Nup85 Tshz3 Fcf1 Srek1ip1 Atad2 Hdac7 Crebbp Zbtb20 Tra2b Parp9 Gps2 Nfya Dhx16 Tcerg1 Tcof1 Alyref Phf6 Taf3 Cwf19l2 Klf7 Lrrfip1 Actr3 Elk4 Mllt10 Traf2 Rtf1 Pcna Xrn2 Rbck1 Raly Mbnl1 Larp7 Nfkb1 Bcl10…
C	2.71e-09	61	RNA processing	Snrnp27 Snrpd1 Emg1 Slbp Hnrnpa2b1 Osgep Mettl1 Cdk9 Rbm25 Tsr3 Ddx27 C1qbp Snrpf Ddx21 Taf15 Fcf1 Srek1ip1 Tra2b Dhx16 Tcerg1 Alyref Cwf19l2 Xrn2 Raly Mbnl1 Larp7 Tgs1 Psip1 Utp11 Cdk11b Rbm3 Dkc1 Frg1 Lsm4 Sltm Rp9 Kin Thoc2 Nsrp1 Apobec1 Snrpd2 Rps19 Chd7 Cir1 Cpsf2 Gemin7 Esf1 Hnrnpa1 Fbl Ddx10 Snrpg Trp53 Pop5 U2af1 Qk Utp14a Lyar Snrnp40 Pin4 Snrpe Rps27
C	5.47e-07	38	MRNA processing	Snrnp27 Snrpd1 Slbp Hnrnpa2b1 Cdk9 Rbm25 C1qbp Snrpf Srek1ip1 Tra2b Dhx16 Tcerg1 Alyref Cwf19l2 Xrn2 Raly Mbnl1 Larp7 Psip1 Cdk11b Rbm3 Frg1 Lsm4 Sltm Kin Thoc2 Nsrp1 Apobec1 Snrpd2 Cir1 Cpsf2 Gemin7 Hnrnpa1 Snrpg U2af1 Qk Snrnp40 Snrpe
C	6.12e-07	46	MRNA metabolic process	Snrnp27 Smg9 Snrpd1 Slbp Hnrnpa2b1 Cdk9 Rbm25 C1qbp Snrpf Btg2 Taf15 Srek1ip1 Tra2b Dhx16 Tcerg1 Alyref Cwf19l2 Traf2 Xrn2 Raly Mbnl1 Larp7 Psip1 Cdk11b Rbm3 Dkc1 Frg1 Lsm4 Sltm Upf3b Kin Thoc2 Nsrp1 Upf3a Apobec1 Snrpd2 Cir1 Cpsf2 Gemin7 Hnrnpa1 Snrpg Trp53 U2af1 Qk Snrnp40 Snrpe
C	5.87e-06	64	Negative regulation of nucleobase-containing compound metabolic process	Pdgfb Stat6 Hmgn2 Etv3 Ruvbl2 Dnmt1 Hnrnpa2b1 Cdk9 C1qbp Cbx1 Irf1 Tcf3 Btg2 Taf15 Tshz3 Hdac7 Crebbp Zbtb20 Tra2b Parp9 Gps2 Tcerg1 Phf6 Taf3 Klf7 Lrrfip1 Elk4 Traf2 Rtf1 Pcna Larp7 Nfkb1 Dnajc2 Rfc1 Mtf2 Kdm5a Etv6 Maz Ctbp2 Dkc1 Tsc22d3 Gas6 Nfatc3 Foxn3 Pkig Wnt4 Pml Apobec1 Cir1 Pura H1f10 Arid4a Xrcc1 Zfp217 Tcf4 Mbtd1 Trp53 Qk Ifi27 Lyar Mta2 Sarnp Mphosph8 Noc2l
C	7.98e-06	32	RNA splicing	Snrnp27 Snrpd1 Hnrnpa2b1 Rbm25 C1qbp Snrpf Taf15 Srek1ip1 Tra2b Dhx16 Tcerg1 Alyref Cwf19l2 Raly Mbnl1 Larp7 Psip1 Rbm3 Frg1 Lsm4 Rp9 Thoc2 Nsrp1 Snrpd2 Cir1 Gemin7 Hnrnpa1 Snrpg U2af1 Qk Snrnp40 Snrpe
C	4.49e-05	136	Regulation of gene expression	Pdgfb Stat6 Smg9 Il17ra Hmgn2 Etv3 Ruvbl2 Dnmt1 Hnrnpa2b1 Cdk9 Rbm25 C1qbp Cbx1 Irf1 Arid3a Ppp1r12a Cdk17 Ddx21 Peli1 Tcf3 Tnip1 Btg2 Trib2 Taf15 Nup85 Nemf Tshz3 Atad2 Csnk1e Hdac7 Crebbp Zbtb20 Tra2b Parp9 Gps2 Nfya Uqcc2 Tcerg1 Tcof1 Grk2 Shmt2 Phf6 Taf3 Klf7 Eif5b Igfbp5 Lrrfip1 Actr3 Elk4 Mllt10 Traf2 Rtf1 Pcna Xrn2 Rbck1 Mbnl1 Larp7 Nfkb1 Bcl10 Trp53inp1 Psip1 Nfia Dnajc2 Rfc1 Mtf2 Slc15a4…
C	5.07e-05	54	Negative regulation of RNA biosynthetic process	Pdgfb Stat6 Hmgn2 Etv3 Ruvbl2 Dnmt1 Hnrnpa2b1 C1qbp Cbx1 Irf1 Tcf3 Btg2 Tshz3 Hdac7 Crebbp Zbtb20 Parp9 Gps2 Tcerg1 Phf6 Taf3 Klf7 Lrrfip1 Elk4 Rtf1 Pcna Larp7 Nfkb1 Rfc1 Mtf2 Kdm5a Etv6 Maz Ctbp2 Tsc22d3 Gas6 Nfatc3 Foxn3 Pkig Wnt4 Pml Cir1 Pura Arid4a Zfp217 Tcf4 Mbtd1 Trp53 Ifi27 Lyar Mta2 Sarnp Mphosph8 Noc2l
C	5.07e-05	54	Negative regulation of nucleic acid-templated transcription	Pdgfb Stat6 Hmgn2 Etv3 Ruvbl2 Dnmt1 Hnrnpa2b1 C1qbp Cbx1 Irf1 Tcf3 Btg2 Tshz3 Hdac7 Crebbp Zbtb20 Parp9 Gps2 Tcerg1 Phf6 Taf3 Klf7 Lrrfip1 Elk4 Rtf1 Pcna Larp7 Nfkb1 Rfc1 Mtf2 Kdm5a Etv6 Maz Ctbp2 Tsc22d3 Gas6 Nfatc3 Foxn3 Pkig Wnt4 Pml Cir1 Pura Arid4a Zfp217 Tcf4 Mbtd1 Trp53 Ifi27 Lyar Mta2 Sarnp Mphosph8 Noc2l
C	5.07e-05	54	Negative regulation of transcription, DNA-templated	Pdgfb Stat6 Hmgn2 Etv3 Ruvbl2 Dnmt1 Hnrnpa2b1 C1qbp Cbx1 Irf1 Tcf3 Btg2 Tshz3 Hdac7 Crebbp Zbtb20 Parp9 Gps2 Tcerg1 Phf6 Taf3 Klf7 Lrrfip1 Elk4 Rtf1 Pcna Larp7 Nfkb1 Rfc1 Mtf2 Kdm5a Etv6 Maz Ctbp2 Tsc22d3 Gas6 Nfatc3 Foxn3 Pkig Wnt4 Pml Cir1 Pura Arid4a Zfp217 Tcf4 Mbtd1 Trp53 Ifi27 Lyar Mta2 Sarnp Mphosph8 Noc2l
C	0.000154723	134	Cellular nitrogen compound biosynthetic process	Pdgfb Stat6 Hmgn2 Etv3 Ruvbl2 Dnmt1 Hnrnpa2b1 Cers4 Cdk9 Mrpl52 St3gal1 Atp5e C1qbp Cbx1 Irf1 Arid3a Ppp1r12a Cdk17 Ddx21 Peli1 Tcf3 Tnip1 Btg2 Trib2 Taf15 Nup85 Nemf Tshz3 Atad2 Hdac7 Crebbp Zbtb20 Parp9 Rfc2 Gps2 Nfya Uqcc2 Tcerg1 Tcof1 Pold4 Shmt2 Phf6 Taf3 Klf7 Eif5b Igfbp5 Lrrfip1 Actr3 Elk4 Mllt10 Traf2 Dut Rtf1 Pcna Xrn2 Rbck1 Raly Larp7 Nfkb1 Bcl10 Trp53inp1 Psip1 Nfia Ak2 Dnajc2 Rfc1 Mtf…
C	0.000222972	21	DNA replication	Cdk9 Ddx21 Rfc2 Pold4 Rbms1 Pcna Nfia Nasp Dnajc2 Rfc1 Mcm7 Rrm1 Orc6 Topbp1 Kin Polg Pura Lig1 Trp53 Bod1l Top1
C	0.000222972	138	Macromolecule biosynthetic process	Pdgfb Stat6 Hmgn2 Etv3 Ruvbl2 Dnmt1 Hnrnpa2b1 Cdk9 Mrpl52 St3gal1 C1qbp Cbx1 Irf1 Arid3a Ppp1r12a Cdk17 Ddx21 Peli1 Tcf3 Tnip1 Btg2 Trib2 Taf15 Nup85 Nemf Tshz3 Atad2 Hdac7 Crebbp Zbtb20 St6gal1 Parp9 Rfc2 Gps2 Nfya Uqcc2 Tcerg1 Tcof1 Pold4 Shmt2 Phf6 Taf3 Klf7 Eif5b Igfbp5 Lrrfip1 Actr3 Elk4 Mllt10 Traf2 Rbms1 Rtf1 Pcna Xrn2 Rbck1 Raly Larp7 Nfkb1 Bcl10 Trp53inp1 Psip1 Nfia Nasp Dnajc2 Rfc1 Mtf2…
C	0.000222972	113	Nucleobase-containing compound biosynthetic process	Pdgfb Stat6 Hmgn2 Etv3 Ruvbl2 Dnmt1 Hnrnpa2b1 Cdk9 Atp5e C1qbp Cbx1 Irf1 Arid3a Ppp1r12a Cdk17 Ddx21 Peli1 Tcf3 Tnip1 Btg2 Trib2 Taf15 Nup85 Tshz3 Atad2 Hdac7 Crebbp Zbtb20 Parp9 Rfc2 Gps2 Nfya Tcerg1 Tcof1 Pold4 Phf6 Taf3 Klf7 Lrrfip1 Actr3 Elk4 Mllt10 Traf2 Dut Rtf1 Pcna Xrn2 Rbck1 Raly Larp7 Nfkb1 Bcl10 Trp53inp1 Psip1 Nfia Ak2 Dnajc2 Rfc1 Mtf2 Kdm5a Etv6 Maz Ctbp2 Rrm1 Hmgn5 Dkc1 Tsc22d3 Gas6…
D	1.41e-09	40	Immune system process	Apoe Klf4 Ptpn6 Mef2c Fyn Ifngr1 Mknk2 Top2a Nfkbia Prkcd Dusp1 Cd74 Csf1r Casp8 Col3a1 Vim Samhd1 Msn Ets1 Myo1e Anxa2 Tgfbr2 Parp14 H2-Q4 H2-Aa Unc93b1 Egr1 Ctss Prex1 Prkd2 Zfp36 Zfp36l2 Dock8 Ezr Junb H2-Eb1 B2m H2-K1 H2-T23 H2-Ab1
D	1.75e-08	25	Regulation of cell migration	Apoe Klf4 Mef2c Pfn1 Nedd9 Sema4d Dusp1 Cd74 Csf1r Col3a1 Vim Plxnd1 Msn Flna Ets1 Tgfbr2 Ssh2 Egr1 Dock10 Prex1 Prkd2 Sun2 Tmsb4x Dock8 Tmsb10
D	2.31e-08	7	Antigen processing and presentation of exogenous peptide antigen	Cd74 H2-Aa Ctss B2m H2-K1 H2-T23 H2-Ab1
D	3.82e-08	25	Regulation of locomotion	Apoe Klf4 Mef2c Pfn1 Nedd9 Sema4d Dusp1 Cd74 Csf1r Col3a1 Vim Plxnd1 Msn Flna Ets1 Tgfbr2 Ssh2 Egr1 Dock10 Prex1 Prkd2 Sun2 Tmsb4x Dock8 Tmsb10
D	7.47e-08	25	Regulation of cellular component movement	Apoe Klf4 Mef2c Pfn1 Nedd9 Sema4d Dusp1 Cd74 Csf1r Col3a1 Vim Plxnd1 Msn Flna Ets1 Tgfbr2 Ssh2 Egr1 Dock10 Prex1 Prkd2 Sun2 Tmsb4x Dock8 Tmsb10
D	1.07e-07	40	Regulation of localization	Apoe Klf4 Ptpn6 Mef2c Pfn1 Fyn Epb41l2 Ifngr1 Nfkbia Nedd9 Sema4d Prkcd Dusp1 Cd74 Csf1r Col3a1 Vim Actb Plxnd1 Mfge8 Msn Flna Ets1 Anxa2 Tgfbr2 Ssh2 Egr1 Dock10 Ctss Prex1 Prkd2 Sun2 Zfp36 Tmsb4x Dock8 Ezr B2m Ahnak Grk6 Tmsb10
D	1.07e-07	8	Antigen processing and presentation of peptide antigen	Cd74 H2-Q4 H2-Aa Ctss B2m H2-K1 H2-T23 H2-Ab1
D	1.65e-07	29	Cell motility	Apoe Klf4 Mef2c Pfn1 Fyn Nedd9 Sema4d Prkcd Nr4a1 Dusp1 Cd74 Csf1r Col3a1 Vim Actb Plxnd1 Msn Flna Ets1 Tgfbr2 Ssh2 Egr1 Dock10 Prex1 Prkd2 Sun2 Tmsb4x Dock8 Tmsb10
D	1.65e-07	29	Localization of cell	Apoe Klf4 Mef2c Pfn1 Fyn Nedd9 Sema4d Prkcd Nr4a1 Dusp1 Cd74 Csf1r Col3a1 Vim Actb Plxnd1 Msn Flna Ets1 Tgfbr2 Ssh2 Egr1 Dock10 Prex1 Prkd2 Sun2 Tmsb4x Dock8 Tmsb10
D	1.87e-07	28	Cell migration	Apoe Klf4 Mef2c Pfn1 Fyn Nedd9 Sema4d Prkcd Nr4a1 Dusp1 Cd74 Csf1r Col3a1 Vim Plxnd1 Msn Flna Ets1 Tgfbr2 Ssh2 Egr1 Dock10 Prex1 Prkd2 Sun2 Tmsb4x Dock8 Tmsb10
D	1.89e-07	30	Locomotion	Apoe Klf4 Mef2c Pfn1 Fyn Nedd9 Sema4d Prkcd Nr4a1 Dusp1 Cd74 Csf1r Ablim1 ENSMUSG00000025085 Col3a1 Vim Actb Plxnd1 Msn Flna Ets1 Tgfbr2 Ssh2 Egr1 Dock10 Prex1 Prkd2 Sun2 Tmsb4x Dock8 Tmsb10
D	1.89e-07	26	Regulation of immune system process	Apoe Ptpn6 Mef2c Fyn Nfkbia Dusp1 Cd74 Csf1r Casp8 Col3a1 Samhd1 Msn Ets1 Tgfbr2 Parp14 H2-Aa Unc93b1 Prkd2 Zfp36 Zfp36l2 Dock8 Ezr B2m H2-K1 H2-T23 H2-Ab1
D	2.07e-07	23	Immune system development	Klf4 Ptpn6 Mef2c Mknk2 Top2a Nfkbia Cd74 Csf1r Casp8 Samhd1 Ets1 Myo1e Anxa2 Tgfbr2 H2-Aa Egr1 Prex1 Zfp36 Zfp36l2 Junb B2m H2-T23 H2-Ab1
D	7.98e-07	31	Movement of cell or subcellular component	Apoe Klf4 Mef2c Pfn1 Fyn Nedd9 Sema4d Prkcd Nr4a1 Dusp1 Cd74 Csf1r Ablim1 ENSMUSG00000025085 Col3a1 Vim Actb Plxnd1 Msn Flna Ets1 Myo1e Tgfbr2 Ssh2 Egr1 Dock10 Prex1 Prkd2 Sun2 Tmsb4x Dock8 Tmsb10
D	8.3e-07	21	Hemopoiesis	Klf4 Ptpn6 Mef2c Mknk2 Top2a Nfkbia Cd74 Csf1r Casp8 Ets1 Myo1e Anxa2 Tgfbr2 H2-Aa Egr1 Prex1 Zfp36 Zfp36l2 Junb B2m H2-Ab1
E	0.00760098	10	Regulation of insulin secretion	Fkbp1b Nr1d1 Glrx Pfkfb2 Glul Hadh Nkx6-1 Ucn3 Baiap3 Hmgn3
E	0.00778802	10	Regulation of peptide secretion	Fkbp1b Nr1d1 Glrx Pfkfb2 Glul Hadh Nkx6-1 Ucn3 Baiap3 Hmgn3
E	0.00778802	10	Regulation of peptide transport	Fkbp1b Nr1d1 Glrx Pfkfb2 Glul Hadh Nkx6-1 Ucn3 Baiap3 Hmgn3
E	0.00778802	10	Regulation of peptide hormone secretion	Fkbp1b Nr1d1 Glrx Pfkfb2 Glul Hadh Nkx6-1 Ucn3 Baiap3 Hmgn3
E	0.00809626	10	Insulin secretion	Fkbp1b Nr1d1 Glrx Pfkfb2 Glul Hadh Nkx6-1 Ucn3 Baiap3 Hmgn3
F	0.000195663	16	Response to organic substance	Kit Timp3 Klf11 Per1 Cdkn1a Noct Rgs2 Errfi1 Pak4 Herpud1 Slc37a4 Trib1 Ins1 Pim3 Cry2 Sox4
F	0.000212562	12	Response to oxygen-containing compound	Klf11 Per1 Cdkn1a Noct Rgs2 Errfi1 Slc37a4 Trib1 Ins1 Pim3 Cry2 Sox4
F	0.000212562	14	Regulation of cellular protein metabolic process	Kit Timp3 Cnot8 Per1 Cdkn1a Noct Rgs2 Errfi1 Pak4 Herpud1 Trib1 Ins1 Cry2 Sox4
F	0.000212562	10	Negative regulation of cellular protein metabolic process	Timp3 Cnot8 Cdkn1a Noct Rgs2 Errfi1 Herpud1 Trib1 Cry2 Sox4
F	0.000212562	19	Cellular protein metabolic process	Kit Timp3 Cnot8 Per1 Cdkn1a Noct Fkbp5 Rgs2 Errfi1 Pak4 Herpud1 Trib1 Ins1 Pim3 Galnt18 Rps27rt Usp51 Cry2 Sox4
F	0.00252933	13	Negative regulation of macromolecule metabolic process	Timp3 Cnot8 Klf11 Per1 Cdkn1a Noct Rgs2 Errfi1 Herpud1 Slc37a4 Trib1 Cry2 Sox4
F	0.00290463	12	Negative regulation of nitrogen compound metabolic process	Timp3 Cnot8 Klf11 Per1 Cdkn1a Noct Rgs2 Errfi1 Herpud1 Trib1 Cry2 Sox4
F	0.00302266	2	Negative regulation of glucocorticoid receptor signaling pathway	Per1 Cry2
F	0.00302266	15	Cellular protein modification process	Kit Per1 Cdkn1a Fkbp5 Rgs2 Errfi1 Pak4 Herpud1 Trib1 Ins1 Pim3 Galnt18 Usp51 Cry2 Sox4
F	0.00302266	10	Regulation of protein modification process	Kit Cdkn1a Rgs2 Errfi1 Pak4 Herpud1 Trib1 Ins1 Cry2 Sox4
F	0.00302266	5	Carbohydrate homeostasis	Slc37a4 Ins1 Pim3 Cry2 Sox4
F	0.00302266	15	Protein modification process	Kit Per1 Cdkn1a Fkbp5 Rgs2 Errfi1 Pak4 Herpud1 Trib1 Ins1 Pim3 Galnt18 Usp51 Cry2 Sox4
F	0.00302266	5	Glucose homeostasis	Slc37a4 Ins1 Pim3 Cry2 Sox4
F	0.00302266	7	Negative regulation of catalytic activity	Timp3 Cdkn1a Rgs2 Errfi1 Herpud1 Trib1 Cry2
F	0.00318489	2	Myeloid progenitor cell differentiation	Kit Slc37a4
H	1.66e-06	26	Glycoprotein metabolic process	Ncstn Man1a Gcnt2 Ctsl St8sia5 Itm2c Rpn2 Erp44 Tmem59 Ddost Gfpt1 Rpn1 Tmtc1 Aga Chpf Tmtc2 Alg5 Man1c1 Uggt1 Chpf2 St6galnac5 Edem3 C1galt1c1 Pgm3 St8sia3 Alg11
H	4.68e-06	23	Glycoprotein biosynthetic process	Ncstn Man1a Gcnt2 St8sia5 Itm2c Rpn2 Tmem59 Ddost Gfpt1 Rpn1 Tmtc1 Chpf Tmtc2 Alg5 Man1c1 Uggt1 Chpf2 St6galnac5 Edem3 C1galt1c1 Pgm3 St8sia3 Alg11
H	5.56e-05	30	Carbohydrate derivative biosynthetic process	Ncstn Man1a Pdk1 Cad Gcnt2 Ak3 St8sia5 Itm2c Rpn2 Egf Tmem59 Ddost Ppat Gfpt1 Rpn1 Tmtc1 Chpf Tmtc2 Alg5 Man1c1 Uggt1 Gnpnat1 Chpf2 St6galnac5 Edem3 Cltc C1galt1c1 Pgm3 St8sia3 Alg11
H	5.56e-05	18	Protein glycosylation	Man1a Gcnt2 St8sia5 Rpn2 Tmem59 Ddost Gfpt1 Rpn1 Tmtc1 Tmtc2 Alg5 Uggt1 St6galnac5 Edem3 C1galt1c1 Pgm3 St8sia3 Alg11
H	5.56e-05	18	Macromolecule glycosylation	Man1a Gcnt2 St8sia5 Rpn2 Tmem59 Ddost Gfpt1 Rpn1 Tmtc1 Tmtc2 Alg5 Uggt1 St6galnac5 Edem3 C1galt1c1 Pgm3 St8sia3 Alg11
H	5.56e-05	19	Glycosylation	Man1a Gcnt2 St8sia5 Rpn2 Cog6 Tmem59 Ddost Gfpt1 Rpn1 Tmtc1 Tmtc2 Alg5 Uggt1 St6galnac5 Edem3 C1galt1c1 Pgm3 St8sia3 Alg11
H	0.00010439	108	Transport	Spg7 Ergic1 Gria3 Rab3b Man1a Clcn5 Slc30a4 Cad Abca5 Rab3d Atp6ap1 H13 Slc35e1 Sec63 Rfx6 Tbc1d15 Erlec1 Tcn2 Nbas Tspan13 Sel1l Sgpp1 Tmed10 Amph Spcs1 Cd200 Slc7a4 Ildr1 Krt18 Scg5 Syt4 Sil1 Ap3s1 Galr1 Slc12a2 Maged2 Cd63 Chm Tram1 Slc39a10 Pam Hspa5 Slc23a2 Sec23b Anxa5 Cog6 P2ry1 Slc33a1 Ssr3 Egf Mttp Wls Asph Unc13b P3h1 Plk3 Sdf4 Sorcs2 Ppat Uso1 Golt1b Copb1 Nucb1 Tacc2 Slc9a9 Saraf Tmem…
H	0.000169688	8	Protein targeting to ER	Man1a Sec63 Spcs1 Tram1 Hspa5 Ssr3 Srpr Spcs3
H	0.00022159	110	Establishment of localization	Spg7 Ergic1 Gria3 Rab3b Man1a Clcn5 Slc30a4 Cad Abca5 Rab3d Atp6ap1 H13 Slc35e1 Sec63 Rfx6 Tbc1d15 Erlec1 Tcn2 Nbas Tspan13 Sel1l Sgpp1 Tmed10 Amph Spcs1 Cd200 Slc7a4 Ildr1 Krt18 Scg5 Syt4 Sil1 Ap3s1 Galr1 Slc12a2 Maged2 Cd63 Chm Tram1 Slc39a10 Pam Ush2a Hspa5 Slc23a2 Sec23b Anxa5 Cog6 P2ry1 Slc33a1 Ssr3 Egf Mttp Wls Asph Unc13b P3h1 Plk3 Sdf4 Sorcs2 Ppat Uso1 Golt1b Copb1 Nucb1 Tacc2 Slc9a9 Sara…
H	0.00025501	38	Carbohydrate derivative metabolic process	Ncstn Man1a Pdk1 Cad Gcnt2 Ctsl Gpd1 Ak3 St8sia5 Itm2c Rpn2 Egf Erp44 Tmem59 Ddost Ppat Gfpt1 Rpn1 Tmtc1 Aga Chpf Gns Acot11 Ids Tmtc2 Alg5 Man1c1 Uggt1 Gnpnat1 Chpf2 St6galnac5 Edem3 Cltc Fitm2 C1galt1c1 Pgm3 St8sia3 Alg11
H	0.000258364	8	Establishment of protein localization to endoplasmic reticulum	Man1a Sec63 Spcs1 Tram1 Hspa5 Ssr3 Srpr Spcs3
H	0.000275527	19	Response to endoplasmic reticulum stress	Man1a Dnajb9 H13 Erlec1 Ern1 Sel1l Tmx1 Dnajc3 P4hb Hspa5 Pdia3 Erp44 Hyou1 Manf Uggt1 Creb3l2 Os9 Edem3 Ficd
H	0.000439786	15	Protein processing	Spg7 Ncstn H13 Ctsl Pcsk1 Spcs1 Scg5 Cpn1 Pcsk2 Asph Tmem59 Hgfac Tmem98 Cpe Spcs3
H	0.00109426	35	Cation transport	Rab3b Clcn5 Slc30a4 Atp6ap1 Tcn2 Tspan13 Syt4 Slc12a2 Maged2 Cd63 Slc39a10 Slc23a2 Anxa5 Slc33a1 Egf Asph Slc9a9 Saraf Tmem38a Trpc1 Kcnk1 Slc41a2 Ptpn3 Atp6v0e2 Wnk3 Iapp Cltc Slc30a7 Slc8a1 Slc9a6 Slc38a10 Akap6 Syt9 Cnnm2 Scn9a
H	0.00109426	5	Peptide hormone processing	Ctsl Pcsk1 Scg5 Pcsk2 Cpe
I	0.000350266	29	Behavior	Braf Prkar2b Clcn3 Eps8 Oxr1 Fgf12 Glp1r Pja2 Apba1 Grin1 Snap25 Glrb Vps35 Gnao1 Tmod2 Ldlr Gabrb3 Atp7a Dpp4 Slc24a2 Wfs1 Adam22 2510009E07Rik Ubr3 Slitrk6 Usp46 Abat Selenop Sptbn2
I	0.000350266	16	Locomotory behavior	Clcn3 Eps8 Oxr1 Fgf12 Apba1 Grin1 Snap25 Glrb Vps35 Gnao1 Atp7a Dpp4 Adam22 Slitrk6 Abat Selenop
I	0.000350266	48	System process	Braf Prkar2b Myh10 Chga Akap11 Fgf12 Rps6ka2 Glp1r Pja2 Rbp4 Vil1 Atp1b1 Atf6 Grin1 Snap25 Glrb Enpep Tjp1 Atp6ap2 Vps35 Gnao1 Tmod2 Ldlr Atp1a1 Ndn Gabrb3 Adra2a Rims2 Kcnmb2 Slc24a2 Wfs1 Atp8b1 Cacna2d1 Dmxl2 Tbc1d8b Ubr3 Slitrk6 Ncald Casr Acvr2a Dsp Abat Cacnb2 Kcnh1 Kl Tmem65 Pgap1 Alg10b
I	0.00166263	109	Transport	Nalcn Cdh1 Gcg Braf Clcn3 Slc16a12 Tvp23b Kif1a Map2 Abca1 Xk Steap2 Lamp2 Lrp11 Slc16a10 Myh10 Chga Scamp1 Trim23 Emb Mtmr6 Golph3 Slc25a32 Lrp12 Syngr1 Slc38a4 Fgf12 Slc35a5 Glp1r Cdh2 Ndfip1 Apba1 Vldlr Rbp4 Gdap1 Dst Vil1 Atp1b1 Grin1 Itgav Snap25 Atp9a Nbea Glrb Dnajc6 Hook1 Tmem106b Necap1 Pik3c2a Cask Rab39b Dcx Tnks Vps35 Gnao1 Tmprss4 Ldlr Tmem30a Slc25a36 Bsn Atp1a1 Tmed7 Arhgap44 Gabrb…
I	0.00170928	32	Nervous system process	Braf Prkar2b Myh10 Fgf12 Rps6ka2 Glp1r Pja2 Rbp4 Atf6 Grin1 Snap25 Glrb Tjp1 Vps35 Tmod2 Ldlr Ndn Gabrb3 Adra2a Rims2 Kcnmb2 Slc24a2 Wfs1 Atp8b1 Dmxl2 Ubr3 Slitrk6 Abat Cacnb2 Kcnh1 Pgap1 Alg10b
I	0.00228704	53	Vesicle-mediated transport	Braf Clcn3 Tvp23b Abca1 Steap2 Lrp11 Myh10 Chga Scamp1 Trim23 Mtmr6 Golph3 Lrp12 Syngr1 Cdh2 Apba1 Vldlr Itgav Snap25 Atp9a Nbea Dnajc6 Hook1 Necap1 Pik3c2a Cask Rab39b Dcx Vps35 Tmprss4 Ldlr Bsn Tmed7 Arhgap44 Adra2a Exoc6b Zfyve9 Exph5 Myo1d Rims2 Ehbp1 Tbc1d8b Gprasp1 Dipk2a Stxbp6 Ubqln2 Cadps Usp46 Ghr Cacnb2 Sptbn2 Pgap1 Cdk5r2
I	0.00319209	92	Regulation of biological quality	Gcg Braf Clcn3 Kif1a Map2 Abca1 Xk Steap2 Eps8 Dstn ENSMUSG00000015932 Lamp2 Slc16a10 Myh10 Chga Jmy Akap11 Syngr1 Fgf12 Fgd4 Rps6ka2 Enpp4 Glp1r Cdh2 Ndfip1 Apba1 Rbp4 Gnl3l Vil1 Atp1b1 Grin1 Nckap1 Itgav Snap25 Atp9a Nbea Glrb Enpep Tmem106b Tjp1 Atp6ap2 Cask Dcx Vps35 Adgrg1 Tmod2 Ldlr Tmem30a Neo1 Slc25a36 Atp1a1 Arhgap44 Ndn Gabrb3 Adra2a Atp7a Dio1 Aldh5a1 Fmnl2 Lrfn3 Slc9a7 Rims2 Tob1 Kcnm…
I	0.00347989	33	Export from cell	Gcg Braf Tvp23b Abca1 Steap2 Slc16a10 Myh10 Chga Scamp1 Golph3 Syngr1 Glp1r Apba1 Rbp4 Atp1b1 Snap25 Atp9a Cask Vps35 Atp1a1 Adra2a Exoc6b Exph5 Rims2 Rfx3 Casr Acvr2a Cadps Ptprn2 Abat Cacnb2 Sptbn2 Cdk5r2
I	0.00347989	11	Adenylate cyclase-modulating G protein-coupled receptor signaling pathway	Gcg Prkacb Adcy9 Aplp1 Abca1 Chga Glp1r Gnao1 Adgrg1 Adra2a Casr
I	0.00347989	11	Adult behavior	Clcn3 Eps8 Oxr1 Fgf12 Grin1 Glrb Adam22 Slitrk6 Usp46 Abat Sptbn2
I	0.00347989	110	Establishment of localization	Nalcn Cdh1 Gcg Braf Clcn3 Slc16a12 Tvp23b Kif1a Map2 Abca1 Xk Steap2 Lamp2 Lrp11 Slc16a10 Myh10 Chga Scamp1 Trim23 Emb Mtmr6 Golph3 Slc25a32 Lrp12 Syngr1 Slc38a4 Fgf12 Slc35a5 Glp1r Cdh2 Ndfip1 Apba1 Vldlr Rbp4 Gdap1 Dst Vil1 Atp1b1 Grin1 Itgav Snap25 Atp9a Nbea Glrb Dnajc6 Hook1 Tmem106b Necap1 Pik3c2a Cask Rab39b Dcx Tnks Vps35 Gnao1 Tmprss4 Ldlr Tmem30a Slc25a36 Bsn Atp1a1 Tmed7 Arhgap44 Gabrb…
I	0.00553593	15	Vesicle-mediated transport in synapse	Braf Clcn3 Cdh2 Apba1 Snap25 Dnajc6 Cask Vps35 Bsn Adra2a Rims2 Cadps Usp46 Cacnb2 Sptbn2
I	0.00557784	25	Anterograde trans-synaptic signaling	Cdh1 Braf Prkar2b Clcn3 Syngr1 Fgf12 Cdh2 Apba1 Grin1 Snap25 Glrb Cask Tmod2 Gabrb3 Adra2a Rims2 Slc24a2 Dmxl2 Ric3 Cadps Usp46 Ptprn2 Abat Cacnb2 Sptbn2
I	0.00557784	25	Chemical synaptic transmission	Cdh1 Braf Prkar2b Clcn3 Syngr1 Fgf12 Cdh2 Apba1 Grin1 Snap25 Glrb Cask Tmod2 Gabrb3 Adra2a Rims2 Slc24a2 Dmxl2 Ric3 Cadps Usp46 Ptprn2 Abat Cacnb2 Sptbn2
I	0.00599102	31	Secretion by cell	Gcg Braf Tvp23b Abca1 Steap2 Slc16a10 Myh10 Chga Scamp1 Golph3 Syngr1 Glp1r Apba1 Rbp4 Snap25 Atp9a Cask Vps35 Adra2a Exoc6b Exph5 Rims2 Rfx3 Casr Acvr2a Cadps Ptprn2 Abat Cacnb2 Sptbn2 Cdk5r2
J	5.91e-05	20	Regulation of trans-synaptic signaling	Dgke Bcr Tnr Nptxr Mapk8ip2 Prepl Stau2 Stxbp1 Pfn2 Chrnb2 Calb1 Atp2a2 Atp2b2 Bace1 Rasgrf1 Rims3 Rgs4 Clstn1 Kcnb1 Prnp
J	5.91e-05	20	Modulation of chemical synaptic transmission	Dgke Bcr Tnr Nptxr Mapk8ip2 Prepl Stau2 Stxbp1 Pfn2 Chrnb2 Calb1 Atp2a2 Atp2b2 Bace1 Rasgrf1 Rims3 Rgs4 Clstn1 Kcnb1 Prnp
J	6.09e-05	23	Trans-synaptic signaling	Dgke Bcr Tnr Nptxr Mapk8ip2 Prepl Stau2 Stxbp1 Pfn2 Chrnb2 Calb1 Atp2a2 Atp2b2 Bace1 Rasgrf1 Rims3 Dagla Cdh8 Rgs4 Clstn1 Kcnb1 Gjd2 Prnp
J	9.32e-05	23	Synaptic signaling	Dgke Bcr Tnr Nptxr Mapk8ip2 Prepl Stau2 Stxbp1 Pfn2 Chrnb2 Calb1 Atp2a2 Atp2b2 Bace1 Rasgrf1 Rims3 Dagla Cdh8 Rgs4 Clstn1 Kcnb1 Gjd2 Prnp
J	9.67e-05	22	Anterograde trans-synaptic signaling	Dgke Bcr Tnr Nptxr Mapk8ip2 Prepl Stau2 Stxbp1 Pfn2 Chrnb2 Calb1 Atp2a2 Atp2b2 Bace1 Rasgrf1 Rims3 Cdh8 Rgs4 Clstn1 Kcnb1 Gjd2 Prnp
J	9.67e-05	22	Chemical synaptic transmission	Dgke Bcr Tnr Nptxr Mapk8ip2 Prepl Stau2 Stxbp1 Pfn2 Chrnb2 Calb1 Atp2a2 Atp2b2 Bace1 Rasgrf1 Rims3 Cdh8 Rgs4 Clstn1 Kcnb1 Gjd2 Prnp
J	0.00137105	33	Cell-cell signaling	Dgke G6pc2 Bcr Tnr Hnf4a Hmgcr Slc30a8 Nptxr Mapk8ip2 Cxadr Prepl Stau2 Stxbp1 Frzb Pfn2 Chrnb2 Calb1 Atp2a2 Atp2b2 Sytl4 Bace1 Rasgrf1 Rims3 Dagla Cdh8 Rgs4 Clstn1 Maob Mafa Kcnb1 Ppm1b Gjd2 Prnp
J	0.00335755	5	Amino acid import across plasma membrane	Ace2 Slc7a8 Slc7a2 Rgs4 Slc7a5
J	0.00343872	19	Behavior	Ace2 Tnr Pyy Ppy Hmgcr Mapk8ip2 Spire1 Chrnb2 Calb1 Atp2b2 Myh14 Ap1s2 Bace1 Rcan2 Atp1b2 Napepld Pde5a Sez6l Prnp
J	0.00384273	7	Amine transport	Ace2 Ddc Slc7a8 Stxbp1 Chrnb2 Rgs4 Kcnb1
J	0.0055641	3	Tryptophan transport	Ace2 Slc7a8 Slc7a5
J	0.00613732	9	Regulation of regulated secretory pathway	Bcr Prepl Stxbp1 Pfn2 Chrnb2 Atp2a2 Bace1 Rims3 Kcnb1
J	0.00613732	7	Homophilic cell adhesion via plasma membrane adhesion molecules	Cdhr1 Nectin3 Robo1 Ret Ptprf Cdh8 Clstn1
J	0.00613732	5	Amino acid import	Ace2 Slc7a8 Slc7a2 Rgs4 Slc7a5
J	0.00634921	60	Regulation of biological quality	Ddr1 G6pc2 Prlr Por Bcr Ace2 Tnr Hnf4a Rhobtb3 Hmgcr Cdhr1 Slc7a8 Slc30a8 Mapk8ip2 Cxadr Epb41l3 Prepl Spire1 Papss2 Stau2 Bmi1 Stxbp1 Pfn2 Chrnb2 Calb1 Fmn2 Sh3gl2 Atp2a2 Ret Atp2b2 Myh14 Sytl4 Bace1 Rasgrf1 Rims3 Ptprf Akr1c14 Fhod3 Tmem30b Lrrn1 Dagla Cdh8 Rgs4 Rap1gap2 Clstn1 Slc7a5 Maob Atp1b2 Napepld Insig1 Mafa Kcnb1 Prkca Pde5a Arhgap35 ENSMUSG00000058230 Serpina10 Gjd2 Tmem28 Bnip3 Prnp
