# Supplementary material for: Noncanonical CDK4 signaling rescues diabetes in a mouse model by promoting β cell differentiation
Source: J Clin Invest. 2023 Sep 15;133(18):e166490. doi: 10.1172/JCI166490 (PMC10503800; doi:10.1172/JCI166490)
Supplement: Supporting data values [file jci-133-166490-s012.xlsx]

## Sheet: 1B
Nonfasting blood glucose, males
++ WT	R+ WT	RR WT	++ KO	R+ KO	RR KO
93	125	145	256	549	125
158	132	146	583	195	191
146	128	199	289	750	168
239	126	169	560	351	161
224	141	201	124	730	176
218	130	126	220	497.5	183
216	177	158	606	487	181
212	151.5	145	212	532
213	180	168	444	242
149	193	168	489	160
140	208			610
181	124			212
109	201			191
152	156
117	230
127
160
169
157

## Sheet: 1C
IPGTT, males
	++WT																									R+ WT
0	212	189	116	100	141	135	155	186	177	238	183	176	79	125	142	146	131	140	160	165	170					132	104	125	129	150	178	154	175	174	215	180	170	175	187
15	450	312	344	463	180	317	434	381	350	404	327	345	90	331	305	307	308	299	481	381	292					417	330	304	209	407	432	390	491	455	408	376	404	396	252
30	495	340	402	412	267	304	328	268	245	327	304	278	101	294	250	257	205	230	306	312	314					344	203	207	183	288	329	317	552	248	373	274	269	253	195
60	489	268	260	195	203	248	192	247	187	218	253	236	91	166	165	195	164	149	246	248	236					311	162	154	146	219	259	263	329	233	237	193	218	182	176
120	235	171	149	124	98	141	138	184	113	159	153	174	79	180	108	134	112	128	164	187	203					77	117	102	92	141	191	160	186	132	185	175	141	132	123

## Sheet: 1D
AUC IPGTT, males
++WT	R+ WT	RR WT	++ KO	R+ KO	RR KO
48532.5	31290	23970	81457.5	73282.5	33952.5
30937.5	21097.5	26880	44340	83835	20925
31245	20145	17385	79995	41182.5	29407.5
29460	17550	32692.5	77835	88800	26955
21840	27795	24090	38250	73327.5	25132.5
27997.5	32602.5	23280	45510	59250	24352.5
27832.5	30772.5	26077.5	56857.5	81637.5
29775	41482.5	26610	76087.5	72150
23895	28155	27592.5	90000	77670
29782.5	32340	24195	78577.5	43200
29092.5	27090	25095	46710	26205
28590	27427.5			78795
10680	25095			21690
25387.5	21180			16057.5
21930				88605
24277.5				88260
20955				67762.5
21255
31290
30742.5
29430

## Sheet: 1E
Body weight, 1H-MRS Echo-MRI, males
++ WT	R+ WT	RR WT	++ KO	R+ KO	RR KO
28.5	21.4	26	24.3	24	29.7
27.7	23.8	28.5	25.3	20.9	31.5
21.8	26.5	26.2	28.8	25.6	29.6
26.8	24.2	24.6	25.1	24.2	32.6
24.8	26.1	24.8	23.9	26.7	34.5
26.1	25.3	34	28.7	21.7	32.9
27.1	24.5	30.3		24.5	26.7
27.6	23	29.2		26.5
25.6	24.9	25.7		23.2
30.5	21.3	27.6		25.6
27.6	28.4			25
31.3	24.9
24.9	22
27.5	23.8
28.2	29.3
29.5	35.2

## Sheet: 1F
% lean mass, 1H-MRS Echo-MRI, males
++ WT	R+ WT	RR WT	++ KO	R+ KO	RR KO
91.5	88.1	78.5	87.9	83.7	74.7
89.8	81.6	80.5	87.6	87.5	76.9
86.3	85.2	88.8	85.8	81.7	78.6
83.8	84.3	85.2	86.1	86.8	77.3
87.4	80.1	89.4	83	87.8	77.3
90.4	85.1	74.6	87.7	88.2	75.8
87.2	84.2	76.6		82.8	76.2
83.9	88.3	81.9		80.5
85.9	86.2	88.4		89.9
83.6	89.2	83.8		88.8
90.1	87.6			87
86.6	78.2
70.4	85.5
81.9	84.7
81	71.6
82.6	68

## Sheet: 1G
% fat mass, 1H-MRS Echo-MRI, males
++ WT	R+ WT	RR WT	++ KO	R+ KO	RR KO
3	6	17.1	6.4	9.4	19.7
4	12.5	14.8	3.9	1.4	18.8
2.4	8.8	7	8.6	11.6	16.8
12.1	10.6	10.4	3.4	8.2	16.7
2.9	14.7	6	9.1	6.1	17.8
3.8	10.5	21.2	3	0.7	19.1
6.9	11	18.8		11.2	20.1
11.4	6.6	13.2		14.3
8.4	7.6	7.1		0.9
12	4	11.3		2
4.2	6.9			5.8
5.7	16.3
24	9.1
14.8	9.7
14.5	23.8
12.5	28.7

## Sheet: 1H
Plasma insulin, males
++WT	R+ WT	RR WT	++KO	R+ KO	RR KO
0.785105	0.975889	1.68363	3.94842	0.237372	6.45937
1.24052	0.803568	1.43746	0.760488	0.237372	2.95757
0.335841	2.60062	1.26514	1.03743	3.46223	3.89303
0.662019	0.754334	1.9298	0.625093	0.132749	2.73602
1.45592	1.61594	2.07135	0.422001	4.30537
1.85595	1.67748	1.41284	2.19444	3.01912
1.57901	1.17283	0.742025	0.360459	0.975889
0.674328	0.692791	0.938963		1.22822
1.58516	0.945117			0.582013
1.78826	0.87742			0.526625
1.04974	2.64986			5.81317
0.902037	0.612785			2.16982
0.415847	1.15436			2.40984
0.612785				0.822031
0.378921				1.89903

## Sheet: 1I
ITT, males
	++WT																									R+ WT
0	147	150	93	158	146	239	224	218	216	212	213	149	140	181	109	152	117	127	160	169	157					199	125	132	126	141	130	198	149	180	193	208	124	201	156	230
15	136	127	98	106	99	113	116	136	145	161	123	92	80	106	80	139	134	120	107	102	146					104	150	119	123	117	119	119	177	93	213	120	115	113	103	147
30	99	99	88	98	98	78	115	91	148	223	86	123	91	72	81	88	104	89	108	129	149					66	120	69	98	113	81	116	119	97	165	85	92	132	107	91
60	80	79	82	103	85	105	179	87	165	254	96	112	138	104	68	79	129	74	122	121	162					70	115	65	92	64	127	86	85	89	215	82	116	175	157	131

## Sheet: 1J
Clamp glucose infusion rate, males
++ WT/HET	R+ KO	RR KO
64.6	22.5	24
43.5	32.5	16.7
70.7	3.8	13.9

## Sheet: 2B
Pancreas weight
++ WT	R+ WT	RR WT	++ KO	R+ KO	RR KO
0.3563	0.2581	0.2466	0.3702	0.3219	0.3504
0.3386	0.3211	0.3387	0.3494	0.3077	0.3617
0.281	0.315	0.4032	0.2543	0.2284	0.3251
0.2542	0.2871	0.2725	0.3464	0.2428	0.296
0.2605	0.2468	0.2961	0.2648	0.3412	0.3444
0.2864	0.2192		0.3769	0.2228	0.34726
				0.2866	0.3248

[truncated: 45 more sheets: 2C, 2D, 2F, 2H, 3I, 4B, 4C, 4D, 4E, 4F, 4G, 4i, 5B, 5C, 6A, 6B, 6C, 6F, 6G, 6H …]
